# Supplementary material for: FSHD muscle shows perturbation in fibroadipogenic progenitor cells, mitochondrial function and alternative splicing independently of inflammation
Source: Hum Mol Genet. 2023 Oct 19;33(2):182–97. doi: 10.1093/hmg/ddad175 (PMC10772042; doi:10.1093/hmg/ddad175)
Supplement: Engquist_et_al_2023_Supplementary_Table_1_ddad175 [file engquist_et_al_2023_supplementary_table_1_ddad175.xlsx]

## Sheet: TIRMneg_Ctrl_DEGs
Supplementary Table 1: Genes differentially expressed between control and TIRM–, control and TIRM+, and TIRM– and TIRM+, muscle biopsies
Genes differentially expressed between TIRM− and Control samples
Ensembl ID	HGNC symbol	Base Mean (all samples)	Log2(FC) (TIRM−/Ctrl)	SE (of Log2FC)	p-val	Adj. p-val
ENSG00000227642	AGPAT1	16.9704	30	4.90649	9.69531e-10	3.15254e-06
ENSG00000223699	COL11A2	1.03421	29.9224	4.89978	1.01597e-09	3.15254e-06
ENSG00000077044	DGKD	34.3154	26.243	4.90255	8.65394e-08	0.000170884
ENSG00000235125	NFKBIL1	29.3244	21.9071	2.62116	6.39155e-17	1.38831e-12
ENSG00000236625	C4B	12.1571	21.5048	4.90536	1.16552e-05	0.00843877
ENSG00000206486	DHX16	0.819779	19.2516	4.49438	1.83999e-05	0.0118256
ENSG00000211642	IGLV10-54	0.490747	17.8464	4.00331	8.27621e-06	0.00639672
ENSG00000277058	HNRNPCL3	13.1	16.8174	3.13389	8.03759e-08	0.000170884
ENSG00000265303		0.726045	16.3951	3.54746	3.80689e-06	0.0034454
ENSG00000282583	PRAMEF8	7.87869	14.9785	3.36507	8.54035e-06	0.00639672
ENSG00000226560	C2	0.811482	14.336	2.40821	2.63351e-09	7.15031e-06
ENSG00000163286	ALPG	5.61448	14.3152	2.96284	1.35451e-06	0.00173066
ENSG00000278461	MRPS36	7.31097	9.88016	2.54349	0.000102547	0.0428353
ENSG00000164266	SPINK1	10.3668	6.98467	1.69152	3.63976e-05	0.0208051
ENSG00000177551	NHLH2	6.52827	4.58103	1.10189	3.21858e-05	0.0194197
ENSG00000198742	SMURF1	185.511	3.80776	0.786284	1.28069e-06	0.00173066
ENSG00000099194	SCD	1106.77	2.63856	0.636444	3.38655e-05	0.0198809
ENSG00000151365	THRSP	133.323	2.61752	0.495933	1.30631e-07	0.000236453
ENSG00000233072	RPS15AP6	2.9062	2.54593	0.645682	8.04647e-05	0.036412
ENSG00000185274	GALNT17	64.6429	2.14081	0.479204	7.91667e-06	0.00636881
ENSG00000178222	RNF212	21.2483	2.08442	0.542729	0.000122721	0.0476006
ENSG00000124491	F13A1	427.841	1.87771	0.487349	0.000116721	0.0466132
ENSG00000133800	LYVE1	314.295	1.72134	0.447081	0.00011803	0.0466132
ENSG00000138131	LOXL4	150.04	1.68046	0.391465	1.76465e-05	0.0118256
ENSG00000108950	FAM20A	89.5179	1.5749	0.398809	7.84741e-05	0.0362667
ENSG00000170962	PDGFD	135.199	1.56776	0.392975	6.62211e-05	0.0326906
ENSG00000152760	DYNLT5	16.6297	1.56445	0.393327	6.96468e-05	0.0336177
ENSG00000147485	PXDNL	66.9481	1.45669	0.372919	9.37619e-05	0.040732
ENSG00000121900	TMEM54	42.6489	1.41319	0.29651	1.8785e-06	0.00214752
ENSG00000169991	IFFO2	188.658	1.40938	0.300805	2.79453e-06	0.00287977
ENSG00000197614	MFAP5	1272.91	1.36672	0.356346	0.000125378	0.0477779
ENSG00000158560	DYNC1I1	100.28	1.31134	0.308205	2.09274e-05	0.0129876
ENSG00000138615	CILP	1059.07	1.10465	0.268375	3.85389e-05	0.0214642
ENSG00000134853	PDGFRA	740.622	1.00613	0.23496	1.85106e-05	0.0118256
ENSG00000112562	SMOC2	1345.84	0.871683	0.161248	6.44959e-08	0.000155657
ENSG00000144857	BOC	253.928	0.86425	0.220349	8.77461e-05	0.0388966
ENSG00000140092	FBLN5	536.281	0.846035	0.217717	0.000101936	0.0428353
ENSG00000141338	ABCA8	885.451	0.801257	0.178464	7.13072e-06	0.00595717
ENSG00000196569	LAMA2	960.922	0.681113	0.171568	7.18925e-05	0.0339473
ENSG00000083642	PDS5B	318.21	0.625829	0.144442	1.4727e-05	0.0103189
ENSG00000164713	BRI3	812.985	-0.389833	0.0778695	5.55046e-07	0.000861153
ENSG00000133597	ADCK2	165.219	-0.436506	0.0936855	3.17335e-06	0.00299688
ENSG00000106617	PRKAG2	309.08	-1.12926	0.24147	2.91676e-06	0.00287977
ENSG00000178878	APOLD1	209.755	-1.25107	0.247633	4.36941e-07	0.000730062
ENSG00000180644	PRF1	40.086	-1.58438	0.394875	6.01176e-05	0.0303678
ENSG00000267206	LCN6	12.6876	-1.81824	0.446844	4.71987e-05	0.0250049
ENSG00000283041		42.2748	-2.0719	0.504158	3.96279e-05	0.021519
ENSG00000237973	MTCO1P12	660.542	-2.12589	0.47154	6.53208e-06	0.00567533
ENSG00000249072		26.5384	-3.45573	0.731672	2.32322e-06	0.00252314
ENSG00000225972	MTND1P23	474.115	-4.87427	0.689017	1.50272e-12	1.63203e-08
ENSG00000206047	DEFA1	0.372692	-18.9116	4.90915	0.000117005	0.0466132
ENSG00000211651	IGLV1-44	10.0574	-19.7436	2.8799	7.09924e-12	5.14009e-08
ENSG00000242227	HLA-L	0.575318	-19.8337	4.90874	5.33421e-05	0.0275868
ENSG00000237829	PPP1R11	31.4093	-23.3663	4.89326	1.79535e-06	0.00214752
ENSG00000285343	PPP1R3B	40.1851	-24.2227	4.9066	7.94349e-07	0.00115027
ENSG00000179886	TIGD5	8.41084	-30	4.88485	8.17759e-10	3.15254e-06
ENSG00000241790	ENO1P4	0.586192	-30	4.88136	7.95465e-10	3.15254e-06

## Sheet: TIRMpos_Ctrl_DEGs
Supplementary Table 1: Genes differentially expressed between control and TIRM–, control and TIRM+, and TIRM– and TIRM+, muscle biopsies
Genes differentially expressed between TIRM+ and Control samples
Ensembl ID	HGNC symbol	Base Mean (all samples)	Log2(FC) (TIRM+/Ctrl)	SE (of Log2FC)	p-val	Adj. p-val
ENSG00000077044	DGKD	34.3154	30	4.89868	9.12018e-10	7.29614e-07
ENSG00000227642	AGPAT1	16.9704	30	4.90642	9.68953e-10	7.42864e-07
ENSG00000236625	C4B	12.1571	24.8672	4.90473	3.97734e-07	5.08215e-05
ENSG00000277058	HNRNPCL3	13.1	23.6528	3.12241	3.5864e-14	3.29949e-10
ENSG00000237112	GABBR1	7.20009	23.391	4.90998	1.89827e-06	0.000156942
ENSG00000235125	NFKBIL1	29.3244	21.9177	2.62115	6.1741e-17	1.13603e-12
ENSG00000282583	PRAMEF8	7.87869	21.3864	3.35317	1.79463e-10	2.60765e-07
ENSG00000163286	ALPG	5.61448	20.3248	2.94104	4.82096e-12	1.46469e-08
ENSG00000206485	PPP1R18	4.02389	20.0836	4.90065	4.16472e-05	0.00165591
ENSG00000187908	DMBT1	15.7108	7.99655	1.45724	4.07776e-08	8.93224e-06
ENSG00000278461	MRPS36	7.31097	7.89181	2.54659	0.00194193	0.0247106
ENSG00000144015	TRIM43	9.7548	7.73316	2.34718	0.000985404	0.0156305
ENSG00000276420	PRAMEF5	8.90331	7.57463	2.66698	0.00450927	0.0420317
ENSG00000282817	PRAMEF2	10.2221	7.47186	2.0932	0.000357545	0.00796469
ENSG00000116721	PRAMEF1	7.85721	7.42475	2.5282	0.00331648	0.0346133
ENSG00000282119	PRAMEF6	10.9711	7.33403	2.07285	0.000402957	0.00870067
ENSG00000133101	CCNA1	39.4238	7.27272	1.58263	4.32051e-06	0.000296632
ENSG00000283139	PRAMEF9	6.03069	7.15908	2.48847	0.00401603	0.039264
ENSG00000156234	CXCL13	8.19092	7.13424	1.75959	5.02414e-05	0.00192994
ENSG00000282468	PRAMEF36P	7.73713	7.06871	2.5537	0.00563969	0.048198
ENSG00000256980	KHDC1L	9.83015	7.01394	1.69196	3.39134e-05	0.00143067
ENSG00000157765	SLC34A2	10.5322	7.00546	1.61451	1.43101e-05	0.00075016
ENSG00000204501	PRAMEF15	8.39423	6.99329	2.03365	0.000584321	0.0112112
ENSG00000183287	CCBE1	24.7104	6.85013	1.95616	0.000462095	0.00952133
ENSG00000282212	PRAMEF18	6.29017	6.60453	2.26832	0.00359531	0.0368135
ENSG00000211659	IGLV3-25	9.49213	6.58774	2.1154	0.00184458	0.0239016
ENSG00000282823	IGKV3-11	22.2145	6.58558	1.41451	3.22842e-06	0.000241178
ENSG00000257951		7.9416	6.4319	1.87356	0.000596965	0.0113708
ENSG00000116726	PRAMEF12	5.89304	6.2547	1.81384	0.000564085	0.0109485
ENSG00000211897	IGHG3	111.522	6.23524	1.66012	0.000172714	0.00476453
ENSG00000204479	PRAMEF17	4.87748	6.19735	1.98841	0.00182866	0.0237455
ENSG00000204481	PRAMEF14	5.53164	6.18079	1.86766	0.000935035	0.0150831
ENSG00000282282	IGKV1-16	6.44731	6.16909	1.90896	0.00123076	0.0184439
ENSG00000278006	CCL18	9.94743	6.10959	1.97763	0.00200595	0.0250914
ENSG00000187616	MYMK	13.3163	6.10064	1.23	7.0542e-07	7.73297e-05
ENSG00000204455	TRIM51BP	3.85167	6.04975	1.80193	0.000786863	0.0135564
ENSG00000251546	IGKV1D-39	17.9455	5.94657	1.70008	0.000469081	0.00961145
ENSG00000277016	IGHG4	14.1857	5.93861	1.29439	4.47599e-06	0.000302787
ENSG00000251258	RFPL4B	4.9957	5.89619	1.96456	0.00268847	0.0306497
ENSG00000284978	DEFB103A	3.77609	5.82693	2.03775	0.00424314	0.0405041
ENSG00000198759	EGFL6	5.24539	5.81582	1.45616	6.49858e-05	0.0023725
ENSG00000211679	IGLC3	119.231	5.72935	1.15199	6.57773e-07	7.5174e-05
ENSG00000281962	IGHV3-23	21.9682	5.62873	1.17645	1.71416e-06	0.000149481
ENSG00000277633	IGHG1	440.806	5.62729	0.993824	1.49388e-08	4.43344e-06
ENSG00000181374	CCL13	30.611	5.62636	0.984376	1.09278e-08	3.40801e-06
ENSG00000211648	IGLV1-47	9.69506	5.58429	1.32519	2.50939e-05	0.00113447
ENSG00000204505	PRAMEF9	4.4668	5.57083	1.75181	0.00147251	0.0204484
ENSG00000269466	H3Y1	4.13709	5.53289	1.97772	0.00514811	0.0455848
ENSG00000282447	IGKV3-15	18.3772	5.45864	1.4587	0.000182475	0.00493755
ENSG00000235268	KDM4E	2.42745	5.38434	1.84112	0.00345016	0.0357449
ENSG00000282584	PRAMEF4	2.31604	5.35649	1.89477	0.00469881	0.0430008
ENSG00000177551	NHLH2	6.52827	5.27671	1.09699	1.50797e-06	0.00013535
ENSG00000211660	IGLV2-23	8.97614	5.2493	1.27241	3.69955e-05	0.00151608
ENSG00000088882	CPXM1	30.4944	5.1934	0.871953	2.58409e-09	1.53378e-06
ENSG00000138755	CXCL9	177.904	5.16527	0.934961	3.30255e-08	7.89181e-06
ENSG00000188257	PLA2G2A	149.641	5.13101	0.932813	3.78556e-08	8.64735e-06
ENSG00000164266	SPINK1	10.3668	5.00697	1.70052	0.00323608	0.034192
ENSG00000196338	NLGN3	4.10105	4.97482	1.68825	0.0032115	0.0340396
ENSG00000206340	C4A	11.1132	4.95607	1.55916	0.00147952	0.0205148
ENSG00000280938	TRARG1	23.1876	4.93082	1.48395	0.000891298	0.0147104
ENSG00000242574	HLA-DMB	23.6886	4.91325	1.59784	0.00210544	0.0258818
ENSG00000274575	IGLV1-40	8.60153	4.8714	1.38856	0.000451084	0.00941036
ENSG00000262655	SPON1	45.7676	4.85445	0.950007	3.22307e-07	4.32633e-05
ENSG00000103888	CEMIP	8.18877	4.79976	1.56095	0.00210571	0.0258818
ENSG00000199523	RNA5SP226	7.82495	4.77503	1.69838	0.00493082	0.044322
ENSG00000148848	ADAM12	29.0012	4.73074	0.909698	1.98917e-07	2.92805e-05
ENSG00000282402	IGKV3-20	39.699	4.68412	1.25842	0.000197481	0.00523581
ENSG00000166634	SERPINB12	3.24657	4.67919	1.21312	0.000114709	0.00356663
ENSG00000131771	PPP1R1B	13.4566	4.66928	0.912387	3.0937e-07	4.24807e-05
ENSG00000149968	MMP3	2.86513	4.66391	1.47952	0.00161976	0.0218761
ENSG00000281933	IGKV2-30	3.7126	4.66061	1.30474	0.000354171	0.00792792
ENSG00000162391	FAM151A	6.45693	4.57193	1.22348	0.000186366	0.00499874
ENSG00000132465	JCHAIN	168.497	4.55642	0.839875	5.79182e-08	1.12178e-05
ENSG00000211666	IGLV2-14	22.9758	4.53399	1.06592	2.10352e-05	0.00100118
ENSG00000152910	CNTNAP4	4.63948	4.53052	0.87577	2.3013e-07	3.30812e-05
ENSG00000110195	FOLR1	2.2656	4.47245	1.38642	0.00125577	0.0186307
ENSG00000172215	CXCR6	6.23027	4.45098	1.15174	0.000111283	0.0034942
ENSG00000172020	GAP43	2.80943	4.42882	1.02951	1.69369e-05	0.000868074
ENSG00000186818	LILRB4	2.56831	4.38951	1.4322	0.00217768	0.026431
ENSG00000211592	IGKC	424.548	4.38313	0.875101	5.47935e-07	6.54675e-05
ENSG00000204897	KRT25	2.38169	4.36919	1.23649	0.00041002	0.00879162
ENSG00000169245	CXCL10	51.4391	4.35441	0.906302	1.5507e-06	0.00013784
ENSG00000277390	APOL5	4.87447	4.34402	1.32711	0.00106299	0.0166064
ENSG00000173578	XCR1	8.07373	4.34219	0.961304	6.27261e-06	0.000386007
ENSG00000211677	IGLC2	83.7002	4.33293	0.944762	4.51253e-06	0.000303545
ENSG00000211675	IGLC1	44.7088	4.32302	1.0362	3.01935e-05	0.0013072
ENSG00000278196	IGLV2-8	13.6741	4.28818	1.47734	0.00370043	0.0374933
ENSG00000278154	LAIR1	3.28382	4.27217	1.13878	0.000175765	0.00479834
ENSG00000282801	IGKV1-5	19.0352	4.26215	1.12495	0.000151401	0.00434467
ENSG00000282777	IGHV3-30	18.3254	4.243	1.49848	0.0046324	0.0426524
ENSG00000099194	SCD	1106.77	4.2206	0.636325	3.29427e-11	5.51041e-08
ENSG00000174697	LEP	91.0431	4.19299	0.787574	1.01548e-07	1.77951e-05
ENSG00000187550	SBK2	88.5536	4.17426	0.873012	1.74037e-06	0.000150342
ENSG00000254709	IGLL5	25.8237	4.17362	1.25851	0.00091215	0.0148849
ENSG00000244242	IFITM10	13.7327	4.13898	0.85556	1.31324e-06	0.000122658
ENSG00000152932	RAB3C	7.9773	4.11764	0.944747	1.30986e-05	0.000706788
ENSG00000154545	MAGED4	8.30406	4.1171	1.12862	0.000264403	0.00635119
ENSG00000134339	SAA2	18.1351	4.0835	1.07423	0.000143913	0.00420113
ENSG00000211673	IGLV3-1	5.71375	4.04522	1.40581	0.00400832	0.0392304
ENSG00000095970	TREM2	5.03951	4.03433	1.30625	0.00201187	0.0251313
ENSG00000132938	MTUS2	6.03093	4.03346	1.02531	8.3581e-05	0.00284794
ENSG00000181092	ADIPOQ	535.954	4.0159	0.752563	9.48644e-08	1.71128e-05
ENSG00000166278	C2	59.9754	4.00959	0.950911	2.4803e-05	0.00112964
ENSG00000282550	IGHV1-2	7.01661	3.99172	1.29872	0.00211516	0.0259655
ENSG00000211598	IGKV4-1	23.2856	3.98423	1.14171	0.000483584	0.00977796
ENSG00000160161	CILP2	5.02777	3.97929	1.39344	0.00429388	0.0407675
ENSG00000183166	CALN1	4.04719	3.96618	0.888419	8.03277e-06	0.000472582
ENSG00000211955	IGHV3-33	6.56567	3.94595	1.34361	0.00331594	0.0346133
ENSG00000282758	IGKV1-9	6.88262	3.94214	1.40626	0.00505867	0.0450726
ENSG00000105967	TFEC	20.5977	3.87351	0.666878	6.30666e-09	2.46899e-06
ENSG00000137077	CCL21	82.141	3.86706	0.885442	1.25745e-05	0.00068656
ENSG00000118785	SPP1	64.3467	3.8653	0.741944	1.89156e-07	2.82965e-05
ENSG00000104435	STMN2	3.34922	3.8423	1.33986	0.00413489	0.039959
ENSG00000256713	PGA5	2.86948	3.83522	1.1899	0.00126785	0.0187377
ENSG00000064886	CHI3L2	8.70803	3.82303	0.856386	8.03904e-06	0.000472582
ENSG00000080031	PTPRH	3.2745	3.82077	0.87059	1.14024e-05	0.000635772
ENSG00000206312	NOTCH4	28.3779	3.81371	1.03261	0.000221386	0.00560317
ENSG00000242335	CFB	39.1021	3.80709	0.718132	1.14931e-07	1.97639e-05
ENSG00000047457	CP	71.6613	3.8002	0.647414	4.36289e-09	1.9182e-06
ENSG00000124253	PCK1	38.7766	3.77452	0.857943	1.08501e-05	0.000608663
ENSG00000169248	CXCL11	19.5214	3.74993	0.881459	2.09764e-05	0.00100118
ENSG00000282691	IGHV4-59	8.38448	3.72697	1.3444	0.00556755	0.0478035
ENSG00000198742	SMURF1	185.511	3.72566	0.786298	2.15596e-06	0.000175529
ENSG00000282322	IGHV3-11	4.35184	3.71689	1.28462	0.00381122	0.0382433
ENSG00000278279	LILRB4	6.0218	3.71652	1.29884	0.00421742	0.0403888
ENSG00000002079	MYH16	1.49192	3.69177	1.14213	0.00122779	0.0184439
ENSG00000138207	RBP4	77.9863	3.68691	0.732633	4.84351e-07	5.96074e-05
ENSG00000105509	HAS1	2.61732	3.68194	1.19494	0.00206118	0.0254727
ENSG00000010932	FMO1	5.89582	3.61555	0.888133	4.68208e-05	0.00182136
ENSG00000160307	S100B	32.0072	3.61433	0.668573	6.44381e-08	1.19764e-05
ENSG00000048540	LMO3	17.3637	3.61337	0.955512	0.000155823	0.00440421
ENSG00000181291	TMEM132E	2.89838	3.60673	0.939001	0.000122517	0.00372811
ENSG00000159251	ACTC1	5148.96	3.59017	0.735763	1.06345e-06	0.000103531
ENSG00000056998	GYG2	53.6805	3.57421	0.760273	2.58613e-06	0.000202554
ENSG00000149124	GLYAT	7.05543	3.56134	0.927093	0.000122334	0.00372811
ENSG00000091129	NRCAM	11.8402	3.56132	0.832764	1.89854e-05	0.000936536
ENSG00000150337	FCGR1A	7.47521	3.54791	1.0034	0.000406391	0.00873551
ENSG00000187288	CIDEC	121.894	3.53438	0.748719	2.35187e-06	0.000188149
ENSG00000185499	MUC1	9.79048	3.51817	0.919709	0.00013061	0.00389501
ENSG00000185274	GALNT17	64.6429	3.51029	0.477682	2.00314e-13	9.21446e-10
ENSG00000198336	MYL4	71.6115	3.5043	0.94449	0.000207047	0.00539613
ENSG00000213424	KRT222	5.78854	3.49727	0.968126	0.000303366	0.00703015
ENSG00000179057	IGSF22	7.521	3.48512	0.816225	1.95638e-05	0.000959932
ENSG00000196136	SERPINA3	63.5483	3.48485	0.728338	1.7128e-06	0.000149481
ENSG00000075213	SEMA3A	8.83775	3.48081	0.801532	1.40742e-05	0.000742021
ENSG00000090104	RGS1	6.90716	3.46232	1.02623	0.000741326	0.0131158
ENSG00000144771	LRTM1	4.10298	3.44808	1.08924	0.00154779	0.0211281
ENSG00000276173	IGHA2	33.6538	3.44053	1.01732	0.000719711	0.0128445
ENSG00000064300	NGFR	92.9098	3.43616	0.566311	1.29825e-09	9.15654e-07
ENSG00000288411	SAA1	56.7313	3.43594	0.982462	0.000470045	0.0096205
ENSG00000100079	LGALS2	8.45344	3.43421	0.861338	6.68957e-05	0.00243739
ENSG00000147588	PMP2	5.16794	3.41769	0.975907	0.000461673	0.00952133
ENSG00000151365	THRSP	133.323	3.41363	0.495618	5.67293e-12	1.46469e-08
ENSG00000173369	C1QB	196.417	3.38155	0.546994	6.32675e-10	6.12696e-07
ENSG00000133063	CHIT1	6.59666	3.38076	1.01226	0.000838304	0.0140994
ENSG00000119915	ELOVL3	2.77052	3.37849	0.961403	0.000441195	0.00926711
ENSG00000116183	PAPPA2	8.1661	3.36695	0.866841	0.000102681	0.00334396
ENSG00000137869	CYP19A1	6.05719	3.36646	0.797784	2.44565e-05	0.00111662
ENSG00000171819	ANGPTL7	30.4917	3.36514	0.856081	8.46404e-05	0.00287227
ENSG00000010671	BTK	16.4476	3.35858	0.851621	8.02168e-05	0.00277442
ENSG00000158714	SLAMF8	23.9522	3.34353	0.767413	1.31929e-05	0.000709792
ENSG00000109063	MYH3	1834.05	3.33307	0.689985	1.36092e-06	0.00012647
ENSG00000278437	LILRB5	10.9577	3.32584	1.18577	0.00503489	0.0450444
ENSG00000124491	F13A1	427.841	3.32492	0.4871	8.73482e-12	1.60721e-08
ENSG00000137699	TRIM29	5.94746	3.31538	0.786689	2.50493e-05	0.00113447
ENSG00000282633	IGHA1	115.736	3.31476	0.792883	2.90691e-05	0.0012735
ENSG00000104951	IL4I1	9.9561	3.31236	0.900506	0.000234766	0.005775
ENSG00000123119	NECAB1	2.91428	3.30881	0.862301	0.000124452	0.00377251
ENSG00000167767	KRT80	24.3406	3.30361	0.787183	2.70771e-05	0.00120343
ENSG00000153012	LGI2	21.1011	3.2773	0.680179	1.44796e-06	0.000130706
ENSG00000185985	SLITRK2	4.02292	3.27518	0.851534	0.000119961	0.00368493
ENSG00000120262	CCDC170	14.4257	3.23046	0.579876	2.53368e-08	6.56615e-06
ENSG00000102575	ACP5	22.1655	3.22165	0.94827	0.000680313	0.012401
ENSG00000189320	FAM180A	6.40407	3.21599	0.765851	2.67822e-05	0.0011932
ENSG00000163661	PTX3	6.39698	3.21578	0.721543	8.31889e-06	0.000484391
ENSG00000112984	KIF20A	3.29494	3.20023	0.86511	0.000216267	0.00551916
ENSG00000165694	FRMD7	2.09738	3.19836	1.14426	0.00518766	0.0458027
ENSG00000231631	PSMB8	26.1977	3.18856	1.04536	0.00228676	0.0274471
ENSG00000154096	THY1	315.453	3.18174	0.525592	1.41607e-09	9.30563e-07
ENSG00000149380	P4HA3	5.8363	3.17166	0.879187	0.000309169	0.0071287
ENSG00000165478	HEPACAM	12.366	3.16776	0.817179	0.000105985	0.00341339
ENSG00000104332	SFRP1	205.647	3.15516	0.459188	6.36823e-12	1.46469e-08
ENSG00000113494	PRLR	2.99372	3.15422	0.852816	0.000216795	0.00552497
ENSG00000171951	SCG2	6.26104	3.15406	1.05611	0.00282207	0.0316237
ENSG00000159189	C1QC	271.923	3.13944	0.530318	3.221e-09	1.69332e-06
ENSG00000275793	RIMBP3	1.8607	3.13921	1.03811	0.00249479	0.0292011
ENSG00000113231	PDE8B	10.596	3.1332	0.720554	1.37183e-05	0.000733241
ENSG00000117069	ST6GALNAC5	1.9949	3.13162	1.1352	0.005804	0.0492369
ENSG00000133317	LGALS12	22.9145	3.10508	0.708759	1.1813e-05	0.000650778
ENSG00000141433	ADCYAP1	6.29269	3.09278	0.908961	0.000667623	0.0122475
ENSG00000064787	BCAS1	15.7787	3.08293	0.763167	5.35288e-05	0.00204342
ENSG00000255836		2.17283	3.07556	0.866753	0.000387617	0.00846634
ENSG00000137975	CLCA2	2.81841	3.07331	0.882047	0.00049345	0.00990128
ENSG00000188916	INSYN2A	2.06769	3.0715	1.03397	0.00297238	0.032733
ENSG00000168389	MFSD2A	8.94756	3.06804	0.91246	0.000772722	0.0134007
ENSG00000124107	SLPI	35.669	3.06365	0.602401	3.66197e-07	4.74509e-05
ENSG00000000005	TNMD	29.7679	3.04777	0.878643	0.000522927	0.0103684
ENSG00000185610	DBX2	3.3671	3.0338	0.785158	0.000111572	0.00349655
ENSG00000062524	LTK	25.1709	3.03243	0.767553	7.7899e-05	0.00272667
ENSG00000134668	SPOCD1	3.87177	3.02888	0.865098	0.000463175	0.00952226
ENSG00000122691	TWIST1	8.81431	3.02829	0.715193	2.29333e-05	0.00106559
ENSG00000176194	CIDEA	30.1468	2.99864	0.759097	7.80598e-05	0.00272667
ENSG00000159374	M1AP	2.15354	2.9959	0.904385	0.000924187	0.0149923
ENSG00000122420	PTGFR	101.353	2.97976	0.507693	4.37851e-09	1.9182e-06
ENSG00000128710	HOXD10	2.27363	2.97865	1.05297	0.00467223	0.0428987
ENSG00000156466	GDF6	2.271	2.97782	1.08153	0.00589912	0.0497673
ENSG00000186766	FOXI2	9.5537	2.97565	0.944095	0.00162237	0.0218854
ENSG00000147676	MAL2	6.51167	2.97306	0.915706	0.00116736	0.0178252
ENSG00000262179	MYMX	6.41248	2.97041	0.782421	0.000146789	0.00425342
ENSG00000130173	ANGPTL8	7.22061	2.96587	0.931928	0.00146006	0.0203523
ENSG00000173372	C1QA	241.027	2.96499	0.488552	1.28756e-09	9.15654e-07
ENSG00000107105	ELAVL2	8.14781	2.96129	0.804599	0.000232822	0.00576572
ENSG00000177575	CD163	204.904	2.93973	0.534535	3.80671e-08	8.64735e-06
ENSG00000162631	NTNG1	4.36415	2.93802	0.941147	0.00179785	0.0234114
ENSG00000284933	ARHGEF5	9.92281	2.905	0.967441	0.00267532	0.0306055
ENSG00000165457	FOLR2	103.651	2.90018	0.463056	3.77361e-10	4.49511e-07
ENSG00000150594	ADRA2A	40.4196	2.89005	0.503065	9.19854e-09	3.12571e-06
ENSG00000181195	PENK	48.462	2.88772	0.522389	3.24073e-08	7.84599e-06
ENSG00000118194	TNNT2	374.473	2.87954	0.725217	7.16937e-05	0.00258153
ENSG00000171659	GPR34	41.552	2.87855	0.482835	2.49529e-09	1.53045e-06
ENSG00000165125	TRPV6	10.1397	2.87523	0.968192	0.00298097	0.0327853
ENSG00000073737	DHRS9	5.83115	2.87226	0.869736	0.000958452	0.0153781
ENSG00000100448	CTSG	43.8812	2.87132	0.512695	2.1379e-08	5.7849e-06
ENSG00000077279	DCX	4.78069	2.86809	0.756211	0.000149013	0.00429756
ENSG00000164761	TNFRSF11B	7.73782	2.86328	0.727721	8.33429e-05	0.00284714
ENSG00000116690	PRG4	334.563	2.85636	0.735327	0.000102548	0.00334396
ENSG00000114757	PEX5L	10.2013	2.85118	0.876272	0.00113886	0.0175503
ENSG00000112799	LY86	6.40396	2.84844	0.761409	0.00018328	0.00494745
ENSG00000185633	NDUFA4L2	21.0775	2.84571	0.642594	9.49055e-06	0.000537311
ENSG00000092009	CMA1	20.6911	2.84297	0.595618	1.81368e-06	0.000153081
ENSG00000224593		1.7912	2.83952	0.862936	0.000999974	0.0158119
ENSG00000172986	GXYLT2	29.9678	2.8368	0.512283	3.06714e-08	7.62641e-06
ENSG00000183856	IQGAP3	6.76625	2.82517	0.712408	7.31933e-05	0.00260763
ENSG00000108821	COL1A1	2636.78	2.82176	0.502651	1.9797e-08	5.49996e-06
ENSG00000060718	COL11A1	14.1515	2.81805	0.762988	0.000221243	0.00560317
ENSG00000170262	MRAP	4.29975	2.80933	0.972478	0.00386672	0.0384441
ENSG00000164107	HAND2	6.39577	2.80737	0.76676	0.000250897	0.00607727
ENSG00000134363	FST	92.5925	2.79659	0.487324	9.54192e-09	3.12571e-06
ENSG00000187634	SAMD11	26.2032	2.79501	0.740867	0.000161545	0.00451738
ENSG00000041982	TNC	341.958	2.7927	0.692442	5.5043e-05	0.00209254
ENSG00000006606	CCL26	2.10185	2.79186	0.981947	0.00446646	0.0418668
ENSG00000138944	SHISAL1	5.48413	2.78677	0.84271	0.000943279	0.0151716
ENSG00000197927	NBEAP2	5.4009	2.78673	0.997523	0.00521173	0.0459052
ENSG00000211644	IGLV1-51	7.8207	2.78293	0.876382	0.00149594	0.0206802
ENSG00000187957	DNER	9.60682	2.77974	0.89361	0.00186653	0.0241421
ENSG00000188517	COL25A1	15.5103	2.777	0.587169	2.2511e-06	0.000182392
ENSG00000147257	GPC3	131.916	2.77632	0.486044	1.11604e-08	3.42253e-06
ENSG00000188729	OSTN	24.3657	2.77109	0.647771	1.88682e-05	0.000933265
ENSG00000172116	CD8B	12.3841	2.76701	0.731882	0.000156407	0.00440827
ENSG00000206384	COL6A6	14.3664	2.76546	0.934075	0.00306998	0.0332772
ENSG00000112936	C7	276.511	2.75981	0.837471	0.000982789	0.0156025
ENSG00000121933	TMIGD3	2.03162	2.75611	0.861643	0.00138067	0.019678
ENSG00000187151	ANGPTL5	13.9089	2.75444	0.805908	0.000631284	0.0117592
ENSG00000113389	NPR3	163.581	2.7544	0.677332	4.77166e-05	0.00184839
ENSG00000163624	CDS1	2.45736	2.75221	0.851007	0.00122041	0.0184062
ENSG00000255819	KLRC4-KLRK1	4.02551	2.74604	0.997598	0.00591148	0.0497673
ENSG00000135914	HTR2B	6.13054	2.74555	0.803859	0.000636741	0.011792
ENSG00000115884	SDC1	4.3633	2.74479	0.821009	0.000828214	0.0140008
ENSG00000110079	MS4A4A	81.4374	2.72472	0.488557	2.44594e-08	6.42933e-06
ENSG00000147889	CDKN2A	5.87399	2.72108	0.821478	0.000924925	0.0149923
ENSG00000091986	CCDC80	1702.9	2.71998	0.46889	6.59595e-09	2.52845e-06
ENSG00000277414	LILRB5	58.4701	2.71816	0.683122	6.91993e-05	0.00250643
ENSG00000105664	COMP	101.536	2.71247	0.900298	0.00258805	0.0298558
ENSG00000204403	CASP12	1.97244	2.71146	0.941687	0.00398478	0.0391249
ENSG00000205038	PKHD1L1	34.3647	2.70466	0.886843	0.00229025	0.027471
ENSG00000164484	TMEM200A	19.9243	2.70403	0.578717	2.97617e-06	0.000227226
ENSG00000177291	GJD4	3.00408	2.69971	0.937777	0.00399144	0.0391484
ENSG00000183160	TMEM119	78.8678	2.69407	0.485412	2.85561e-08	7.29767e-06
ENSG00000168004	PLAAT5	21.9534	2.69217	0.581307	3.63499e-06	0.000264363
ENSG00000121898	CPXM2	178.394	2.69213	0.422365	1.84236e-10	2.60765e-07
ENSG00000113083	LOX	71.1937	2.68825	0.459852	5.03797e-09	2.15578e-06
ENSG00000133048	CHI3L1	43.1284	2.68791	0.853447	0.00163562	0.0220479
ENSG00000112559	MDFI	28.8422	2.67716	0.571968	2.86023e-06	0.000220575
ENSG00000176887	SOX11	15.2877	2.67501	0.628964	2.10879e-05	0.00100118
ENSG00000162692	VCAM1	82.6745	2.66272	0.481448	3.19074e-08	7.82794e-06
ENSG00000164176	EDIL3	71.5345	2.66096	0.71706	0.000206492	0.00538929
ENSG00000184292	TACSTD2	5.19415	2.65468	0.591298	7.13612e-06	0.000430114
ENSG00000173947	PIFO	3.60891	2.65132	0.800412	0.000924868	0.0149923
ENSG00000152208	GRID2	1.6932	2.64815	0.935201	0.00463106	0.0426524
ENSG00000110077	MS4A6A	172.539	2.6412	0.460351	9.61655e-09	3.12571e-06
ENSG00000089692	LAG3	7.66703	2.64037	0.723353	0.000262063	0.00630322
ENSG00000166866	MYO1A	3.03851	2.63906	0.921677	0.0041922	0.0402801
ENSG00000121005	CRISPLD1	30.0998	2.63481	0.618659	2.05426e-05	0.000988678
ENSG00000183873	SCN5A	32.3667	2.63439	0.602224	1.21744e-05	0.000668681
ENSG00000139329	LUM	1239.76	2.62653	0.446313	3.98171e-09	1.89061e-06
ENSG00000157766	ACAN	19.9688	2.62235	0.914712	0.00414572	0.0399677
ENSG00000144893	MED12L	15.0862	2.62056	0.686966	0.000136353	0.00402713
ENSG00000074410	CA12	11.722	2.62043	0.78374	0.000827307	0.0140008
ENSG00000271824	SMIM32	12.5926	2.60383	0.744812	0.000472361	0.00964644
ENSG00000140749	IGSF6	5.71768	2.59639	0.914451	0.00452146	0.042124
ENSG00000133083	DCLK1	265.329	2.59309	0.478887	6.13469e-08	1.16662e-05
ENSG00000147145	LPAR4	7.32513	2.59074	0.706871	0.000247261	0.00601005
ENSG00000129226	CD68	212.01	2.59041	0.471984	4.05707e-08	8.93224e-06
ENSG00000282608	ADORA3	4.07285	2.58227	0.777661	0.000898357	0.014767
ENSG00000133800	LYVE1	314.295	2.58081	0.446889	7.69204e-09	2.83118e-06
ENSG00000183578	TNFAIP8L3	41.522	2.57598	0.548664	2.66608e-06	0.000206987
ENSG00000260314	MRC1	140.36	2.55927	0.430583	2.78612e-09	1.57159e-06
ENSG00000138722	MMRN1	69.1333	2.54652	0.726423	0.00045565	0.00948411
ENSG00000090659	CD209	50.9149	2.54223	0.529465	1.5747e-06	0.000138634
ENSG00000115380	EFEMP1	660.714	2.52952	0.452553	2.27787e-08	6.07432e-06
ENSG00000108950	FAM20A	89.5179	2.52788	0.398092	2.15346e-10	2.83026e-07
ENSG00000170458	CD14	174.28	2.52027	0.460129	4.31845e-08	9.33052e-06
ENSG00000053438	NNAT	8.3483	2.51109	0.729256	0.000574535	0.0111045
ENSG00000038945	MSR1	51.0727	2.51061	0.583904	1.71029e-05	0.00087415
ENSG00000143476	DTL	8.0514	2.50087	0.804756	0.00188604	0.0242849
ENSG00000244731	C4A	40.4974	2.49828	0.873338	0.00422829	0.0404579
ENSG00000140285	FGF7	204.634	2.48982	0.422341	3.74047e-09	1.89061e-06
ENSG00000155307	SAMSN1	15.5502	2.48781	0.67692	0.00023767	0.00582308
ENSG00000184454	NCMAP	3.84495	2.47908	0.788144	0.0016582	0.0222707
ENSG00000157851	DPYSL5	16.3641	2.47648	0.55336	7.62872e-06	0.000452801
ENSG00000163618	CADPS	4.86822	2.4735	0.711886	0.000511659	0.0101889
ENSG00000283802	ADAMTS2	133.109	2.47265	0.420265	4.01585e-09	1.89061e-06
ENSG00000288318	PALM3	2.93065	2.47168	0.801221	0.00203631	0.0253334
ENSG00000158481	CD1C	16.6706	2.47091	0.51871	1.90207e-06	0.000156942
ENSG00000140937	CDH11	111.694	2.46924	0.483204	3.21908e-07	4.32633e-05
ENSG00000106483	SFRP4	454.274	2.4679	0.494771	6.10194e-07	7.15132e-05
ENSG00000180638	SLC47A2	17.9973	2.46078	0.795843	0.00198785	0.0249498
ENSG00000175063	UBE2C	3.86605	2.45842	0.851023	0.00386739	0.0384441
ENSG00000110900	TSPAN11	36.4453	2.45092	0.507476	1.36793e-06	0.000126482
ENSG00000078725	BRINP1	8.00083	2.44585	0.684953	0.000355862	0.00795609
ENSG00000233072	RPS15AP6	2.9062	2.4412	0.647565	0.000163369	0.00454078
ENSG00000100122	CRYBB1	2.018	2.43837	0.868158	0.00497456	0.0446062
ENSG00000168542	COL3A1	5482.28	2.43826	0.423798	8.74844e-09	3.12571e-06
ENSG00000164692	COL1A2	3909.8	2.43822	0.433585	1.87236e-08	5.30021e-06
ENSG00000008394	MGST1	175.225	2.43323	0.486461	5.67707e-07	6.69603e-05
ENSG00000258947	TUBB3	22.3516	2.43076	0.596567	4.60957e-05	0.00180077
ENSG00000163751	CPA3	60.6557	2.42709	0.453303	8.59194e-08	1.56526e-05
ENSG00000060558	GNA15	16.6246	2.42083	0.546823	9.55128e-06	0.00053909
ENSG00000170962	PDGFD	135.199	2.4172	0.392489	7.33703e-10	6.75007e-07
ENSG00000079931	MOXD1	11.8157	2.41583	0.626509	0.000115247	0.00357291
ENSG00000187955	COL14A1	364.913	2.41181	0.532868	6.00814e-06	0.000377303
ENSG00000178222	RNF212	21.2483	2.41069	0.5423	8.77657e-06	0.000506235
ENSG00000214814	FER1L6	2.75068	2.40893	0.786413	0.00218998	0.0265102
ENSG00000169071	ROR2	9.43888	2.40759	0.662405	0.00027839	0.00657557
ENSG00000164099	PRSS12	13.2308	2.40348	0.589122	4.50819e-05	0.00176867
ENSG00000120875	DUSP4	102.694	2.38768	0.518168	4.06695e-06	0.000281323
ENSG00000155659	VSIG4	89.1364	2.38148	0.449766	1.19069e-07	1.9917e-05
ENSG00000132514	CLEC10A	68.5087	2.38046	0.479203	6.78057e-07	7.60747e-05
ENSG00000184564	SLITRK6	3.58198	2.37849	0.700413	0.000684186	0.012403
ENSG00000106565	TMEM176B	135.117	2.37806	0.414533	9.65283e-09	3.12571e-06
ENSG00000002933	TMEM176A	85.8362	2.37785	0.446277	9.91884e-08	1.77191e-05
ENSG00000149294	NCAM1	523.461	2.36725	0.402307	4.00022e-09	1.89061e-06
ENSG00000143320	CRABP2	53.9828	2.36308	0.479008	8.0858e-07	8.35836e-05
ENSG00000166927	MS4A7	96.0939	2.36085	0.505984	3.0732e-06	0.00023175
ENSG00000171812	COL8A2	44.0812	2.35923	0.525547	7.15298e-06	0.000430114
ENSG00000143387	CTSK	302.996	2.35781	0.431006	4.48856e-08	9.38517e-06
ENSG00000235588	AIF1	25.9044	2.35578	0.718027	0.00103474	0.0163008
ENSG00000186810	CXCR3	6.7631	2.35255	0.819393	0.00409056	0.0397316
ENSG00000166741	NNMT	449.955	2.34278	0.598952	9.17408e-05	0.0030525
ENSG00000121552	CSTA	8.81084	2.34078	0.813882	0.00402665	0.0393261
ENSG00000125675	GRIA3	12.5471	2.33983	0.517247	6.07921e-06	0.000380467
ENSG00000162543	UBXN10	9.89531	2.32112	0.502777	3.90087e-06	0.000275004
ENSG00000180828	BHLHE22	7.40371	2.31801	0.563779	3.93007e-05	0.00157889
ENSG00000158887	MPZ	33.1581	2.31408	0.558763	3.45144e-05	0.00144333
ENSG00000136099	PCDH8	11.9604	2.31145	0.687069	0.000767623	0.0133914
ENSG00000166819	PLIN1	601.124	2.30376	0.599795	0.000122582	0.00372811
ENSG00000114805	PLCH1	9.17741	2.30175	0.831408	0.00563163	0.0481515
ENSG00000165646	SLC18A2	16.7281	2.28579	0.531076	1.67696e-05	0.0008619
ENSG00000185842	DNAH14	17.0846	2.28264	0.553072	3.67199e-05	0.00151151
ENSG00000182578	CSF1R	241.797	2.28167	0.416856	4.41171e-08	9.33052e-06
ENSG00000141655	TNFRSF11A	15.2104	2.27563	0.534113	2.03898e-05	0.000988466
ENSG00000163347	CLDN1	20.2168	2.2754	0.732995	0.00190766	0.0244436
ENSG00000101825	MXRA5	274.418	2.2747	0.47666	1.8225e-06	0.000153123
ENSG00000185567	AHNAK2	208.149	2.27425	0.513108	9.32342e-06	0.000529478
ENSG00000111341	MGP	1241.22	2.27088	0.444516	3.24475e-07	4.32633e-05
ENSG00000196639	HRH1	48.517	2.27081	0.404651	2.0027e-08	5.49996e-06
ENSG00000251493	FOXD1	7.98641	2.26927	0.764495	0.0029943	0.0328534
ENSG00000188730	VWC2	6.35164	2.25885	0.660919	0.00063142	0.0117592
ENSG00000205362	MT1A	5.2232	2.25873	0.771772	0.00342601	0.0355347
ENSG00000124749	COL21A1	142.405	2.25787	0.463831	1.12813e-06	0.000107552
ENSG00000039537	C6	37.2537	2.25672	0.677394	0.000863872	0.0144037
ENSG00000189184	PCDH18	142.291	2.25235	0.367387	8.74662e-10	7.29614e-07
ENSG00000152207	CYSLTR2	5.909	2.25151	0.68795	0.00106495	0.0166201
ENSG00000159216	RUNX1	181.224	2.25108	0.496701	5.84075e-06	0.000368047
ENSG00000257017	HP	10.646	2.25101	0.804338	0.00513259	0.0454693
ENSG00000288512	C1R	1320.13	2.24939	0.386019	5.63812e-09	2.342e-06
ENSG00000166928	MS4A14	15.0878	2.24857	0.605531	0.000204513	0.00536811
ENSG00000105963	ADAP1	20.6374	2.24494	0.568842	7.92966e-05	0.00275294
ENSG00000186340	THBS2	154.593	2.24261	0.446142	4.9905e-07	6.04113e-05
ENSG00000095713	CRTAC1	16.9218	2.24121	0.605725	0.00021556	0.00551916
ENSG00000149418	ST14	6.72917	2.24113	0.67649	0.000923404	0.0149923
ENSG00000254726	MEX3A	6.95845	2.23997	0.698662	0.00134552	0.0193268
ENSG00000072694	FCGR2B	96.1664	2.23611	0.511829	1.24894e-05	0.000683943
ENSG00000114013	CD86	16.5219	2.2301	0.596199	0.000183638	0.00494745
ENSG00000102524	TNFSF13B	41.4571	2.2289	0.536381	3.24667e-05	0.00138605
ENSG00000064205	CCN5	663.899	2.22758	0.444369	5.36162e-07	6.44796e-05
ENSG00000188820	CALHM6	11.1687	2.22021	0.740958	0.00273183	0.0308602
ENSG00000128604	IRF5	19.8064	2.21881	0.662661	0.000812983	0.0138768
ENSG00000011426	ANLN	10.001	2.21582	0.707272	0.00173085	0.0228955
ENSG00000197614	MFAP5	1272.91	2.21542	0.356289	5.03384e-10	5.44839e-07
ENSG00000219438	TAFA5	14.4616	2.21536	0.641471	0.000553219	0.0107945
ENSG00000140968	IRF8	44.7766	2.2141	0.609601	0.000281177	0.00663289
ENSG00000100344	PNPLA3	13.9199	2.20564	0.597858	0.000224924	0.00565381
ENSG00000136052	SLC41A2	22.9241	2.20273	0.507071	1.39886e-05	0.000739628
ENSG00000159713	TPPP3	659.613	2.20159	0.381225	7.69344e-09	2.83118e-06
ENSG00000149090	PAMR1	81.7527	2.19939	0.479597	4.52018e-06	0.000303545
ENSG00000019169	MARCO	42.2647	2.19855	0.685617	0.0013428	0.0193028
ENSG00000180914	OXTR	4.06376	2.19741	0.68345	0.00130364	0.0189864
ENSG00000166963	MAP1A	568.429	2.19517	0.442824	7.15119e-07	7.73297e-05
ENSG00000102265	TIMP1	306.215	2.19376	0.435981	4.8593e-07	5.96074e-05
ENSG00000268297	CLEC4GP1	4.54382	2.19159	0.640955	0.000627927	0.0117196
ENSG00000196754	S100A2	11.5818	2.19069	0.664575	0.000979408	0.0155623
ENSG00000216490	IFI30	115.218	2.18812	0.583206	0.000175508	0.00479834
ENSG00000127074	RGS13	4.78353	2.18681	0.712184	0.00213657	0.0260695
ENSG00000158869	FCER1G	53.7156	2.18556	0.480786	5.47264e-06	0.000350859
ENSG00000117600	PLPPR4	41.1328	2.17795	0.402253	6.15013e-08	1.16662e-05
ENSG00000147724	FAM135B	5.39579	2.17767	0.774311	0.00491742	0.0442448
ENSG00000147082	CCNB3	9.22398	2.17195	0.602632	0.000313222	0.00719185
ENSG00000125730	C3	2894.5	2.16979	0.445125	1.09047e-06	0.00010505
ENSG00000170522	ELOVL6	34.9744	2.16801	0.45462	1.85284e-06	0.000154965
ENSG00000118402	ELOVL4	6.48083	2.15938	0.520366	3.32871e-05	0.00141779
ENSG00000175832	ETV4	18.3269	2.15002	0.704627	0.00227857	0.0274024
ENSG00000179165	PXT1	2.3494	2.14955	0.661406	0.00115418	0.017702
ENSG00000173114	LRRN3	34.9367	2.1495	0.54222	7.36266e-05	0.00261531
ENSG00000204472	AIF1	39.6348	2.14844	0.478341	7.07453e-06	0.000429609
ENSG00000010610	CD4	118.409	2.14718	0.489824	1.16744e-05	0.000647014
ENSG00000082482	KCNK2	19.6548	2.14608	0.562131	0.000134669	0.00399188
ENSG00000130294	KIF1A	21.5809	2.1438	0.677227	0.00154786	0.0211281
ENSG00000169413	RNASE6	19.9376	2.13965	0.496479	1.63508e-05	0.00084273
ENSG00000276146	LILRB2	15.7815	2.13952	0.743736	0.00401839	0.0392663
ENSG00000065361	ERBB3	119.74	2.13912	0.521987	4.16677e-05	0.00165591
ENSG00000197629	MPEG1	207.08	2.13705	0.446928	1.73862e-06	0.000150342
ENSG00000167880	EVPL	10.0893	2.1364	0.529797	5.51905e-05	0.00209382
ENSG00000130477	UNC13A	3.10477	2.13434	0.764345	0.00523229	0.0459542
ENSG00000172201	ID4	115.562	2.13004	0.543762	8.95683e-05	0.00299647
ENSG00000123560	PLP1	38.5871	2.12881	0.399849	1.015e-07	1.77951e-05
ENSG00000147255	IGSF1	45.4105	2.12695	0.686461	0.00194553	0.0247362
ENSG00000102466	FGF14	12.1509	2.12559	0.679396	0.00175611	0.023066
ENSG00000126860	EVI2A	27.0107	2.12547	0.586189	0.000287947	0.00673219
ENSG00000074706	IPCEF1	10.3838	2.10971	0.708461	0.00290256	0.0322306
ENSG00000101955	SRPX	110.158	2.10931	0.374326	1.75101e-08	5.11407e-06
ENSG00000163814	CDCP1	7.28287	2.10514	0.635753	0.000928771	0.015017
ENSG00000263961	RHEX	8.63491	2.09704	0.533166	8.38322e-05	0.00285122
ENSG00000101938	CHRDL1	437.538	2.09674	0.397791	1.35705e-07	2.17128e-05
ENSG00000169436	COL22A1	50.1997	2.09674	0.738924	0.00454606	0.0422583
ENSG00000093072	ADA2	30.27	2.09404	0.626879	0.00083653	0.0140825
ENSG00000140557	ST8SIA2	30.8342	2.09072	0.639821	0.00108439	0.0168377
ENSG00000141294	LRRC46	3.4472	2.08689	0.580575	0.000324996	0.00740091
ENSG00000135318	NT5E	134.435	2.08312	0.420985	7.48996e-07	7.87516e-05
ENSG00000170571	EMB	91.1577	2.07989	0.454661	4.77158e-06	0.000314685
ENSG00000198780	FAM169A	3.24182	2.07798	0.743939	0.0052188	0.0459138
ENSG00000112299	VNN1	5.24446	2.07739	0.674787	0.0020799	0.0256472
ENSG00000137561	TTPA	4.31602	2.07622	0.596198	0.00049687	0.00995905
ENSG00000115155	OTOF	19.7887	2.07352	0.552463	0.000174578	0.00479344
ENSG00000106819	ASPN	368.73	2.07222	0.403006	2.71985e-07	3.85927e-05
ENSG00000148344	PTGES	23.8176	2.07116	0.499656	3.3957e-05	0.00143067
ENSG00000138316	ADAMTS14	16.7824	2.07032	0.535943	0.000112022	0.00349908
ENSG00000116990	MYCL	19.3388	2.06933	0.671103	0.002046	0.0253754
ENSG00000156140	ADAMTS3	8.46641	2.06922	0.647531	0.00139563	0.0198146
ENSG00000143502	SUSD4	33.2047	2.06518	0.537618	0.000122354	0.00372811
ENSG00000134121	CHL1	25.6043	2.06497	0.600665	0.00058644	0.0112401
ENSG00000116661	FBXO2	10.1822	2.06353	0.51437	6.02654e-05	0.00224017
ENSG00000213190	MLLT11	234.103	2.05138	0.454468	6.36729e-06	0.000390527
ENSG00000163823	CCR1	31.7748	2.05025	0.541199	0.000151652	0.00434467
ENSG00000167157	PRRX2	15.3853	2.04671	0.633255	0.00122907	0.0184439
ENSG00000128606	LRRC17	64.1393	2.04639	0.42171	1.2185e-06	0.000114977
ENSG00000105366	SIGLEC8	5.41416	2.04599	0.599939	0.000648861	0.011963
ENSG00000122121	XPNPEP2	20.065	2.04549	0.506655	5.40814e-05	0.00206024
ENSG00000162627	SNX7	98.051	2.04369	0.403532	4.09452e-07	5.19581e-05
ENSG00000224103	HLA-DPA1	459.585	2.0417	0.468382	1.30625e-05	0.000706788
ENSG00000213722	DDAH2	92.6477	2.0373	0.718467	0.00457364	0.0424382
ENSG00000148053	NTRK2	223.976	2.03488	0.488564	3.11322e-05	0.00134153
ENSG00000189057	FAM111B	3.69852	2.02493	0.713293	0.00452762	0.0421387
ENSG00000163106	HPGDS	17.3285	2.02073	0.496798	4.75194e-05	0.00184463
ENSG00000095585	BLNK	10.9657	2.01892	0.542632	0.000198748	0.00525426
ENSG00000139044	B4GALNT3	81.73	2.01654	0.47006	1.78705e-05	0.000898406
ENSG00000030304	MUSK	59.076	2.01557	0.524413	0.000121301	0.00371371
ENSG00000168077	SCARA3	119.067	2.01549	0.488764	3.72923e-05	0.00152146
ENSG00000198910	L1CAM	60.504	2.01143	0.503346	6.43874e-05	0.00235533
ENSG00000128709	HOXD9	25.7299	2.01074	0.44482	6.17397e-06	0.000383788
ENSG00000113296	THBS4	3130.51	2.00969	0.40604	7.4407e-07	7.86833e-05
ENSG00000088827	SIGLEC1	182.973	2.00806	0.392207	3.05683e-07	4.229e-05
ENSG00000100979	PLTP	285.186	2.00476	0.392198	3.19464e-07	4.32633e-05
ENSG00000019991	HGF	38.6427	2.00176	0.526684	0.000144292	0.00420113
ENSG00000134962	KLB	28.438	1.99988	0.505795	7.68744e-05	0.00271495
ENSG00000288335	TWIST2	11.1453	1.99897	0.59196	0.000733159	0.0130055
ENSG00000164694	FNDC1	320.602	1.99614	0.455161	1.15681e-05	0.000643059
ENSG00000105609	LILRB5	79.4803	1.99576	0.401624	6.72239e-07	7.58847e-05
ENSG00000064218	DMRT3	12.9761	1.99565	0.481678	3.42615e-05	0.0014393
ENSG00000090382	LYZ	311.951	1.9913	0.562386	0.000398902	0.00865541
ENSG00000182168	UNC5C	8.67109	1.98831	0.685925	0.00374678	0.037838
ENSG00000182013	PNMA8A	75.954	1.98541	0.492681	5.58214e-05	0.00210807
ENSG00000198846	TOX	7.91512	1.98484	0.663702	0.00278471	0.0312519
ENSG00000011600	TYROBP	83.1055	1.98107	0.493792	6.0217e-05	0.00224017
ENSG00000106538	RARRES2	191.357	1.97284	0.475673	3.36178e-05	0.00142856
ENSG00000102445	RUBCNL	20.3611	1.96459	0.550665	0.000360175	0.00800389
ENSG00000124343	XG	69.4269	1.96403	0.382	2.72666e-07	3.85927e-05
ENSG00000165168	CYBB	207.621	1.96182	0.399858	9.28139e-07	9.28139e-05
ENSG00000267561		45.687	1.95573	0.375632	1.92426e-07	2.85535e-05
ENSG00000225217	HSPA7	69.1082	1.95527	0.46233	2.34555e-05	0.00108437
ENSG00000000971	CFH	871.958	1.95287	0.358234	4.99802e-08	1.01059e-05
ENSG00000138435	CHRNA1	654.155	1.951	0.383241	3.5655e-07	4.65285e-05
ENSG00000079691	CARMIL1	33.9378	1.95004	0.535358	0.000270005	0.00643815
ENSG00000135902	CHRND	682.132	1.94902	0.396714	8.97419e-07	9.07281e-05
ENSG00000172236	TPSAB1	162.809	1.94833	0.422176	3.9314e-06	0.000276098
ENSG00000127083	OMD	70.3817	1.94522	0.439831	9.7496e-06	0.000548601
ENSG00000149573	MPZL2	43.1611	1.94325	0.42146	4.01196e-06	0.000279877
ENSG00000100003	SEC14L2	10.992	1.94311	0.676831	0.00409309	0.0397316
ENSG00000168398	BDKRB2	37.4502	1.93641	0.423855	4.91071e-06	0.000321555
ENSG00000145824	CXCL14	1522.59	1.93244	0.337794	1.06051e-08	3.36438e-06
ENSG00000244306	DUXAP10	159.968	1.93091	0.433034	8.23325e-06	0.000480927
ENSG00000124762	CDKN1A	328.986	1.93072	0.573453	0.00076037	0.0133373
ENSG00000244219	TMEM225B	4.272	1.92973	0.60659	0.00146629	0.0204083
ENSG00000162706	CADM3	75.945	1.9272	0.471963	4.43876e-05	0.00174889
ENSG00000149534	MS4A2	36.8094	1.92125	0.413404	3.36159e-06	0.000248464
ENSG00000138356	AOX1	170.82	1.91846	0.476554	5.68073e-05	0.00212883
ENSG00000107130	NCS1	81.8093	1.91609	0.578491	0.000925609	0.0149923
ENSG00000102924	CBLN1	6.68032	1.91484	0.667862	0.00414233	0.0399677
ENSG00000138119	MYOF	353.951	1.91319	0.409995	3.06552e-06	0.00023175
ENSG00000197253	TPSB2	134.639	1.91246	0.519894	0.000234556	0.005775
ENSG00000174599	TRAM1L1	9.09417	1.91109	0.463761	3.77465e-05	0.00153658
ENSG00000003137	CYP26B1	120.562	1.90812	0.451975	2.42417e-05	0.00110957
ENSG00000049540	ELN	595.526	1.90781	0.467324	4.45709e-05	0.00175236
ENSG00000106952	TNFSF8	13.8095	1.8954	0.610081	0.00189128	0.0243184
ENSG00000102271	KLHL4	15.0679	1.89273	0.618713	0.00221973	0.0268153
ENSG00000242173	ARHGDIG	14.0883	1.89229	0.586384	0.0012507	0.0185738
ENSG00000155629	PIK3AP1	35.289	1.89211	0.447926	2.39846e-05	0.00110329
ENSG00000206052	DOK6	13.3975	1.89173	0.626746	0.00254172	0.0295097
ENSG00000133216	EPHB2	17.6447	1.89172	0.651036	0.00366419	0.0372698
ENSG00000140287	HDC	25.2712	1.89091	0.456544	3.44603e-05	0.00144333
ENSG00000082397	EPB41L3	294.575	1.8909	0.34803	5.53664e-08	1.09542e-05
ENSG00000158560	DYNC1I1	100.28	1.89027	0.307766	8.15413e-10	7.14457e-07
ENSG00000196154	S100A4	943.982	1.88466	0.392381	1.56191e-06	0.000138169
ENSG00000172346	CSDC2	36.1265	1.87945	0.539021	0.000488866	0.00985838
ENSG00000111432	FZD10	30.7505	1.87758	0.448224	2.80275e-05	0.00123968
ENSG00000184349	EFNA5	23.5016	1.87754	0.574239	0.00107693	0.0167361
ENSG00000169508	GPR183	17.5874	1.87672	0.605967	0.0019545	0.0247362
ENSG00000132205	EMILIN2	108.558	1.87457	0.43395	1.56177e-05	0.000809481
ENSG00000183876	ARSI	16.3808	1.86926	0.545151	0.00060607	0.011475
ENSG00000182704	TSKU	139.443	1.86925	0.382836	1.04672e-06	0.000102445
ENSG00000131080	EDA2R	58.3381	1.86491	0.526253	0.000394472	0.00856941
ENSG00000132749	TESMIN	4.19403	1.8552	0.631966	0.00332894	0.0347039
ENSG00000184574	LPAR5	7.51284	1.84947	0.528615	0.000467532	0.00959041
ENSG00000182492	BGN	561.439	1.84739	0.494518	0.000187161	0.00500547
ENSG00000172901	LVRN	20.8977	1.84481	0.516753	0.000356979	0.00796469
ENSG00000077942	FBLN1	1123.55	1.83773	0.40416	5.44095e-06	0.000350047
ENSG00000123338	NCKAP1L	95.6765	1.83772	0.465769	7.96163e-05	0.00275883
ENSG00000177675	CD163L1	34.9857	1.83695	0.55085	0.000853725	0.0143151
ENSG00000026508	CD44	696.496	1.83545	0.346344	1.16125e-07	1.97664e-05
ENSG00000182326	C1S	1986.26	1.83081	0.333369	3.97758e-08	8.92531e-06
ENSG00000154556	SORBS2	99.1209	1.83058	0.515105	0.000379711	0.00835728
ENSG00000166250	CLMP	111.267	1.82824	0.334686	4.69346e-08	9.70333e-06
ENSG00000177106	EPS8L2	29.9209	1.82618	0.508293	0.000327176	0.00743214
ENSG00000168038	ULK4	8.72606	1.82606	0.52803	0.000543712	0.0106656
ENSG00000244405	ETV5	153.603	1.82443	0.355007	2.76013e-07	3.87682e-05
ENSG00000154175	ABI3BP	457.117	1.82073	0.39178	3.36237e-06	0.000248464
ENSG00000172817	CYP7B1	33.4425	1.81382	0.384309	2.36215e-06	0.000188154
ENSG00000071991	CDH19	12.4488	1.81325	0.631687	0.00409841	0.0397316
ENSG00000198121	LPAR1	145.402	1.81132	0.34474	1.48704e-07	2.3386e-05
ENSG00000184156	KCNQ3	4.30704	1.8113	0.596105	0.00237707	0.0282
ENSG00000145569	OTULINL	39.2829	1.81053	0.452141	6.21871e-05	0.00229307
ENSG00000044524	EPHA3	74.3943	1.80919	0.348785	2.13574e-07	3.0943e-05
ENSG00000283709	FAM238C	711.674	1.80837	0.648073	0.00526454	0.046141
ENSG00000274089	PRIMA1	12.3376	1.80497	0.576923	0.00175628	0.023066
ENSG00000104043	ATP8B4	42.9736	1.8045	0.388483	3.40107e-06	0.000250318
ENSG00000083857	FAT1	121.082	1.80423	0.363548	6.94698e-07	7.70027e-05
ENSG00000112290	WASF1	18.9987	1.80412	0.3779	1.80537e-06	0.000153081
ENSG00000244682	FCGR2C	42.956	1.80374	0.474162	0.000142343	0.00417057
ENSG00000117122	MFAP2	23.6221	1.80329	0.503722	0.000343696	0.0077122
ENSG00000137727	ARHGAP20	32.9739	1.80219	0.38617	3.0588e-06	0.00023175
ENSG00000154589	LY96	17.2474	1.80201	0.468846	0.000121288	0.00371371
ENSG00000169855	ROBO1	134.596	1.79953	0.363509	7.40415e-07	7.86833e-05
ENSG00000115919	KYNU	58.058	1.79765	0.437153	3.91959e-05	0.00157813
ENSG00000067715	SYT1	5.60771	1.79729	0.569905	0.00161236	0.0218304
ENSG00000101871	MID1	43.8033	1.79575	0.364653	8.45529e-07	8.69147e-05
ENSG00000006747	SCIN	21.1278	1.79488	0.565581	0.00150608	0.0207799
ENSG00000143344	RGL1	157.799	1.79297	0.329156	5.11741e-08	1.02348e-05
ENSG00000282932	PTPRD	75.3338	1.79216	0.412544	1.39801e-05	0.000739628
ENSG00000128203	ASPHD2	4.89581	1.79035	0.626376	0.00425958	0.040512
ENSG00000165140	FBP1	10.2251	1.78645	0.554894	0.0012844	0.0188161
ENSG00000179133	C10orf67	8.48418	1.78247	0.548842	0.00116343	0.0177948
ENSG00000186462	NAP1L2	43.1299	1.78108	0.310121	9.29245e-09	3.12571e-06
ENSG00000145416	MARCHF1	27.0365	1.78107	0.568185	0.00172053	0.0227917
ENSG00000165548	TMEM63C	23.2177	1.78009	0.602257	0.00311959	0.0335576
ENSG00000139278	GLIPR1	98.6182	1.77993	0.414628	1.76396e-05	0.000891673
ENSG00000178031	ADAMTSL1	22.8927	1.77907	0.47721	0.000192952	0.00514539
ENSG00000142731	PLK4	6.7156	1.77868	0.599641	0.00301455	0.0330165
ENSG00000151468	CCDC3	362.759	1.77782	0.458791	0.000106622	0.00341786
ENSG00000133937	GSC	10.8551	1.77597	0.420343	2.3888e-05	0.0011016
ENSG00000273213	H3-2	13.6652	1.77504	0.42996	3.65343e-05	0.00150725
ENSG00000157404	KIT	65.6646	1.77432	0.365941	1.24313e-06	0.000116702
ENSG00000013588	GPRC5A	16.8403	1.77367	0.572915	0.00196234	0.0247362
ENSG00000164294	GPX8	85.1811	1.77336	0.349315	3.84076e-07	4.94196e-05
ENSG00000197766	CFD	1540.72	1.77176	0.428688	3.58097e-05	0.00148067
ENSG00000204262	COL5A2	623.509	1.77172	0.327422	6.26325e-08	1.17596e-05
ENSG00000163430	FSTL1	2382.84	1.76638	0.335738	1.43122e-07	2.27021e-05
ENSG00000235162	C12orf75	961.807	1.76095	0.376249	2.86508e-06	0.000220575
ENSG00000204136	GGTA1	102.885	1.75986	0.401644	1.17782e-05	0.000650778
ENSG00000172260	NEGR1	318.5	1.75554	0.296324	3.1343e-09	1.69332e-06
ENSG00000189129	PLAC9	177.012	1.75551	0.365295	1.54189e-06	0.000137722
ENSG00000151789	ZNF385D	150.243	1.74849	0.456052	0.000126085	0.00379079
ENSG00000226651	CLIC1	312.98	1.74355	0.62683	0.00541014	0.0469415
ENSG00000197956	S100A6	1445.91	1.74355	0.419391	3.21975e-05	0.00137775
ENSG00000186998	EMID1	21.8861	1.74318	0.399737	1.29576e-05	0.000703303
ENSG00000180044	C3orf80	5.44128	1.73125	0.595708	0.00365831	0.0372306
ENSG00000120693	SMAD9	183.066	1.72813	0.358435	1.42613e-06	0.000130552
ENSG00000143196	DPT	1086	1.72604	0.326824	1.28307e-07	2.10791e-05
ENSG00000129596	CDO1	94.0564	1.72339	0.378705	5.34594e-06	0.000345141
ENSG00000163606	CD200R1	12.2613	1.72014	0.568715	0.00248952	0.0291579
ENSG00000151025	GPR158	3.1572	1.71692	0.5888	0.00354591	0.0364293
ENSG00000261150	EPPK1	10.8846	1.71609	0.554967	0.00198646	0.0249494
ENSG00000168546	GFRA2	26.6912	1.71554	0.453775	0.000156446	0.00440827
ENSG00000147256	ARHGAP36	66.2704	1.71295	0.586856	0.0035132	0.0362348
ENSG00000187862	TTC24	16.1363	1.71291	0.515551	0.000892219	0.0147104
ENSG00000119632	IFI27L2	28.0855	1.71036	0.498417	0.000600063	0.0113944
ENSG00000197635	DPP4	102.309	1.70921	0.437517	9.36016e-05	0.00310319
ENSG00000197283	SYNGAP1	105.218	1.70852	0.595418	0.00411185	0.03982
ENSG00000166557	TMED3	66.0979	1.70795	0.403021	2.25663e-05	0.00105442
ENSG00000165617	DACT1	79.4174	1.70499	0.311412	4.37485e-08	9.33052e-06
ENSG00000183098	GPC6	53.8413	1.70378	0.453507	0.000172035	0.00475292
ENSG00000002587	HS3ST1	16.3348	1.70048	0.616731	0.00582913	0.0493585
ENSG00000026103	FAS	15.679	1.69921	0.539853	0.00164647	0.0221455
ENSG00000147443	DOK2	49.6827	1.69864	0.45154	0.000168633	0.00467296
ENSG00000162630	B3GALT2	5.52192	1.69786	0.614416	0.00572087	0.0487107
ENSG00000136542	GALNT5	11.8141	1.6975	0.460276	0.000226017	0.00567354
ENSG00000082293	COL19A1	29.3596	1.6937	0.595907	0.00447993	0.0419558
ENSG00000277734	TRAC	36.6238	1.69244	0.58033	0.00354166	0.0364059
ENSG00000266865		4.43707	1.69085	0.608935	0.00549074	0.0473007
ENSG00000116711	PLA2G4A	23.3321	1.68896	0.468695	0.000313916	0.00719185
ENSG00000021645	NRXN3	13.9429	1.68717	0.583002	0.00380435	0.0382433
ENSG00000155511	GRIA1	11.5315	1.68677	0.542267	0.00186708	0.0241421
ENSG00000128849	CGNL1	75.1951	1.68613	0.46274	0.000268644	0.00641956
ENSG00000105383	CD33	28.1171	1.68511	0.4414	0.000134726	0.00399188
ENSG00000038427	VCAN	370.812	1.68369	0.395903	2.11119e-05	0.00100118
ENSG00000139910	NOVA1	184.339	1.67994	0.374816	7.39317e-06	0.00044167
ENSG00000163629	PTPN13	64.4197	1.67987	0.36695	4.69628e-06	0.000310833
ENSG00000121900	TMEM54	42.6489	1.67923	0.296012	1.4044e-08	4.23622e-06
ENSG00000144648	ACKR2	14.9019	1.676	0.538063	0.00184027	0.0238794
ENSG00000116678	LEPR	142.991	1.67268	0.366583	5.04563e-06	0.000328055
ENSG00000076604	TRAF4	28.1979	1.67078	0.469696	0.000374896	0.00830222
ENSG00000152763	DNAI4	17.8626	1.67072	0.602979	0.00559218	0.0479032
ENSG00000174226	SNX31	7.37089	1.66934	0.534089	0.00177455	0.0232562
ENSG00000187164	SHTN1	42.7392	1.66745	0.398299	2.83389e-05	0.00124741
ENSG00000066294	CD84	63.333	1.6671	0.435866	0.00013088	0.00389676
ENSG00000156103	MMP16	15.033	1.66638	0.490666	0.000683401	0.012401
ENSG00000164303	ENPP6	12.5598	1.66573	0.43904	0.000148219	0.00428138
ENSG00000126264	HCST	20.7995	1.66301	0.557386	0.00284887	0.031805
ENSG00000175471	MCTP1	24.0633	1.6627	0.374242	8.87798e-06	0.000510484
ENSG00000166033	HTRA1	481.909	1.65946	0.33314	6.31704e-07	7.2646e-05
ENSG00000197406	DIO3	26.2175	1.65885	0.348127	1.88787e-06	0.000156942
ENSG00000106333	PCOLCE	382.11	1.6587	0.307834	7.11255e-08	1.30871e-05
ENSG00000135540	NHSL1	58.4335	1.65698	0.390497	2.20296e-05	0.00103404
ENSG00000087245	MMP2	1267.68	1.65356	0.312907	1.26031e-07	2.08917e-05
ENSG00000136999	CCN3	255.304	1.65258	0.440347	0.000174804	0.00479344
ENSG00000170961	HAS2	26.5319	1.65179	0.426486	0.000107489	0.00342857
ENSG00000066468	FGFR2	6.78879	1.65113	0.537482	0.00212657	0.0260512
ENSG00000060982	BCAT1	64.4374	1.64978	0.389902	2.32363e-05	0.00107695
ENSG00000187240	DYNC2H1	53.4958	1.64739	0.388744	2.25783e-05	0.00105442
ENSG00000141497	ZMYND15	9.41578	1.64677	0.55047	0.00277548	0.0311966
ENSG00000138061	CYP1B1	161.459	1.64621	0.394513	3.00915e-05	0.00130586
ENSG00000126218	F10	101.586	1.64566	0.333369	7.95552e-07	8.27014e-05
ENSG00000198417	MT1F	6.35907	1.64435	0.557997	0.00320994	0.0340396
ENSG00000161921	CXCL16	47.5269	1.64199	0.419082	8.92646e-05	0.00299442
ENSG00000167642	SPINT2	26.9919	1.63965	0.496945	0.000968708	0.0154456
ENSG00000166482	MFAP4	817.519	1.63823	0.364841	7.11427e-06	0.000430114
ENSG00000147485	PXDNL	66.9481	1.63611	0.372799	1.14022e-05	0.000635772
ENSG00000169515	CCDC8	109.57	1.63458	0.396823	3.80263e-05	0.00154455
ENSG00000135046	ANXA1	961.955	1.63293	0.329468	7.18656e-07	7.73297e-05
ENSG00000153558	FBXL2	24.6455	1.63253	0.432828	0.000162087	0.00452382
ENSG00000170775	GPR37	8.17537	1.62592	0.488011	0.000863085	0.0144037
ENSG00000116774	OLFML3	232.268	1.62542	0.273556	2.81861e-09	1.57159e-06
ENSG00000234465	PINLYP	12.8602	1.62463	0.413337	8.47631e-05	0.00287227
ENSG00000102802	MEDAG	199.029	1.62374	0.348805	3.23755e-06	0.000241178
ENSG00000182667	NTM	34.7852	1.62285	0.431339	0.000168328	0.00467155
ENSG00000011465	DCN	8963.62	1.62089	0.282573	9.6829e-09	3.12571e-06
ENSG00000134516	DOCK2	47.7781	1.62065	0.472778	0.000608222	0.0115018
ENSG00000144681	STAC	36.7589	1.62063	0.380976	2.10081e-05	0.00100118
ENSG00000137691	CFAP300	7.23658	1.61851	0.551324	0.00332826	0.0347039
ENSG00000166147	FBN1	1929.04	1.61609	0.33844	1.79615e-06	0.000153081
ENSG00000115956	PLEK	72.0724	1.61525	0.502452	0.00130569	0.0189864
ENSG00000187210	GCNT1	29.5985	1.61446	0.363059	8.71527e-06	0.000504279
ENSG00000157193	LRP8	15.7027	1.61246	0.435146	0.000210929	0.00544334
ENSG00000167779	IGFBP6	616.331	1.61157	0.331335	1.15122e-06	0.000109188
ENSG00000197747	S100A10	609.433	1.61026	0.324881	7.17885e-07	7.73297e-05
ENSG00000157227	MMP14	376.2	1.60903	0.341203	2.40834e-06	0.000191006
ENSG00000134853	PDGFRA	740.622	1.608	0.234872	7.57951e-12	1.54959e-08
ENSG00000087903	RFX2	65.5822	1.60665	0.392654	4.28075e-05	0.00169389
ENSG00000136193	SCRN1	144.561	1.60654	0.328044	9.71537e-07	9.66285e-05
ENSG00000111799	COL12A1	629.745	1.6063	0.291613	3.62267e-08	8.43761e-06
ENSG00000170439	METTL7B	46.8351	1.60623	0.500844	0.00134109	0.0192933
ENSG00000165124	SVEP1	433.597	1.60249	0.308933	2.13491e-07	3.0943e-05
ENSG00000111962	UST	52.4789	1.60248	0.293588	4.80853e-08	9.83076e-06
ENSG00000174807	CD248	447.389	1.60072	0.334918	1.75771e-06	0.000151131
ENSG00000104722	NEFM	30.9496	1.60009	0.558228	0.00415205	0.0399779
ENSG00000139625	MAP3K12	127.402	1.60009	0.337537	2.13213e-06	0.000174361
ENSG00000102359	SRPX2	144.026	1.5973	0.348121	4.46751e-06	0.000302787
ENSG00000188766	SPRED3	12.1119	1.59574	0.550075	0.00372039	0.0376502
ENSG00000169710	FASN	531.041	1.59507	0.42862	0.000198111	0.00524494
ENSG00000244509	APOBEC3C	115.296	1.5886	0.349835	5.59918e-06	0.000357725
ENSG00000119714	GPR68	12.8245	1.588	0.576266	0.00585715	0.0494819
ENSG00000129048	ACKR4	10.6284	1.58217	0.503313	0.00166931	0.0223384
ENSG00000137809	ITGA11	202.516	1.58039	0.389575	4.97724e-05	0.00191713
ENSG00000152760	DYNLT5	16.6297	1.57962	0.391776	5.53153e-05	0.00209424
ENSG00000248144	ADH1C	203.405	1.57932	0.342601	4.03084e-06	0.000279877
ENSG00000105894	PTN	37.5788	1.576	0.471163	0.000823118	0.0139847
ENSG00000242265	PEG10	204.899	1.57342	0.503532	0.00177953	0.0232883
ENSG00000112414	ADGRG6	35.3168	1.57067	0.353729	8.98245e-06	0.000511694
ENSG00000138615	CILP	1059.07	1.5596	0.26833	6.16472e-09	2.46589e-06
ENSG00000038295	TLL1	14.2086	1.55831	0.472158	0.00096548	0.0154152
ENSG00000188783	PRELP	500.275	1.55722	0.404536	0.000118409	0.00364946
ENSG00000164932	CTHRC1	72.5856	1.55701	0.460084	0.000713884	0.0127705
ENSG00000164638	SLC29A4	92.7986	1.55473	0.401491	0.000107779	0.00342857
ENSG00000010327	STAB1	725.513	1.55392	0.310626	5.65833e-07	6.69603e-05
ENSG00000151650	VENTX	19.9949	1.55302	0.329687	2.46987e-06	0.000195045
ENSG00000184221	OLIG1	55.9956	1.55083	0.5507	0.00486084	0.043965
ENSG00000184232	OAF	288.562	1.54628	0.258878	2.32898e-09	1.4777e-06
ENSG00000013297	CLDN11	29.6202	1.54559	0.383634	5.60587e-05	0.00210807
ENSG00000152527	PLEKHH2	99.0082	1.54519	0.359637	1.73491e-05	0.000883925
ENSG00000250138		27.8019	1.54338	0.541462	0.00436661	0.0412875
ENSG00000277236	CCL14	91.2652	1.54169	0.484401	0.00145924	0.0203523
ENSG00000026025	VIM	6885.31	1.53665	0.379309	5.09597e-05	0.00195346
ENSG00000169439	SDC2	617.299	1.5347	0.305247	4.96367e-07	6.04113e-05
ENSG00000164530	PI16	381.264	1.53057	0.384329	6.82127e-05	0.00247557
ENSG00000151917	BEND6	13.3674	1.52904	0.478827	0.00140654	0.019954
ENSG00000134242	PTPN22	9.69831	1.5283	0.54341	0.00491687	0.0442448
ENSG00000174514	MFSD4A	18.6959	1.52691	0.472659	0.00123587	0.0184878
ENSG00000110318	CEP126	58.0644	1.52451	0.36583	3.0829e-05	0.00133158
ENSG00000086991	NOX4	38.4446	1.52273	0.525581	0.00376476	0.0379778
ENSG00000149633	KIAA1755	53.0673	1.52205	0.536968	0.00458942	0.0424989
ENSG00000069020	MAST4	31.1721	1.52055	0.480437	0.00155123	0.0211427
ENSG00000227051	C14orf132	230.333	1.51843	0.485488	0.00176212	0.0231262
ENSG00000077274	CAPN6	133.519	1.51749	0.335859	6.23595e-06	0.000386007
ENSG00000005059	MCUB	59.9262	1.51452	0.434596	0.000492351	0.00989326
ENSG00000173083	HPSE	8.80938	1.51434	0.532841	0.00448305	0.0419558
ENSG00000162687	KCNT2	12.4645	1.51279	0.518848	0.00354927	0.0364434
ENSG00000120885	CLU	1135.41	1.51205	0.454443	0.000877076	0.014552
ENSG00000170370	EMX2	57.6678	1.51127	0.359398	2.61097e-05	0.0011689
ENSG00000242715	CCDC169	17.0729	1.51124	0.530503	0.00438989	0.0414438
ENSG00000110324	IL10RA	117.792	1.51059	0.454557	0.000889879	0.0147104
ENSG00000276053	LAIR1	41.0892	1.5088	0.443783	0.000674228	0.0123196
ENSG00000124813	RUNX2	26.8128	1.50823	0.424387	0.000379578	0.00835728
ENSG00000223804		27.3697	1.50744	0.472429	0.00141867	0.0200487
ENSG00000163359	COL6A3	3679.99	1.50588	0.308869	1.08553e-06	0.00010505
ENSG00000242615		6.43206	1.50345	0.514881	0.00350032	0.0361223
ENSG00000188760	TMEM198	9.55438	1.50001	0.448534	0.000825049	0.0139916
ENSG00000082175	PGR	46.2532	1.4986	0.35797	2.83436e-05	0.00124741
ENSG00000041353	RAB27B	6.93176	1.4965	0.526908	0.00450921	0.0420317
ENSG00000235505	CASP4LP	30.2	1.49564	0.515045	0.0036855	0.0374039
ENSG00000142949	PTPRF	189.914	1.49544	0.386369	0.000108615	0.00343388
ENSG00000115129	TP53I3	75.2331	1.49436	0.361298	3.53269e-05	0.00146509
ENSG00000135144	DTX1	37.708	1.49425	0.389608	0.000125423	0.00378947
ENSG00000162636	FAM102B	84.4155	1.49404	0.315954	2.26007e-06	0.000182392
ENSG00000165443	PHYHIPL	10.5632	1.49197	0.464623	0.00132207	0.0191394
ENSG00000168079	SCARA5	898.528	1.49013	0.309221	1.44308e-06	0.000130706
ENSG00000110492	MDK	56.5159	1.48752	0.433595	0.000602113	0.0114215
ENSG00000106809	OGN	202.377	1.48656	0.528098	0.00487875	0.0440337
ENSG00000099365	STX1B	16.4655	1.48606	0.412236	0.000312313	0.00718319
ENSG00000164778	EN2	7.55252	1.48499	0.522687	0.00449625	0.0420168
ENSG00000132965	ALOX5AP	39.1193	1.4843	0.414093	0.000337778	0.00762591
ENSG00000164114	MAP9	34.6028	1.48175	0.446796	0.000911891	0.0148849
ENSG00000106624	AEBP1	671.574	1.48063	0.532633	0.0054386	0.0470919
ENSG00000072840	EVC	101.93	1.47652	0.331118	8.22745e-06	0.000480927
ENSG00000125657	TNFSF9	8.32244	1.47486	0.47635	0.00196042	0.0247362
ENSG00000163145	C1QTNF7	35.424	1.47287	0.514363	0.00419015	0.0402801
ENSG00000152422	XRCC4	34.5984	1.46885	0.392686	0.000183647	0.00494745
ENSG00000129038	LOXL1	141.329	1.46797	0.323906	5.84063e-06	0.000368047
ENSG00000138131	LOXL4	150.04	1.46367	0.391572	0.000185542	0.00499118
ENSG00000274619	CFD	836.715	1.46004	0.506433	0.00393935	0.0388654
ENSG00000174899	SLC66A1L	8.30347	1.45813	0.396162	0.000232639	0.00576572
ENSG00000153071	DAB2	499.116	1.45783	0.294208	7.22865e-07	7.73297e-05
ENSG00000283448	GPR1	25.4041	1.45712	0.400102	0.000270651	0.00644239
ENSG00000115414	FN1	3525.71	1.45486	0.375376	0.000106297	0.00341339
ENSG00000179915	NRXN1	7.88352	1.45021	0.51628	0.00497016	0.0446053
ENSG00000034971	MYOC	912.185	1.44933	0.333344	1.37483e-05	0.000733241
ENSG00000078098	FAP	145.816	1.44828	0.337847	1.81261e-05	0.000906303
ENSG00000167553	TUBA1C	427.546	1.44745	0.395209	0.000249771	0.00606304
ENSG00000288508	ISLR	577.418	1.44726	0.276212	1.6087e-07	2.50849e-05
ENSG00000182580	EPHB3	28.0551	1.44652	0.467299	0.00196479	0.0247362
ENSG00000154451	GBP5	31.1523	1.44408	0.50438	0.0041955	0.0402908
ENSG00000139289	PHLDA1	107.829	1.44103	0.49037	0.00329638	0.0345394
ENSG00000184254	ALDH1A3	234.244	1.44091	0.335489	1.74731e-05	0.000885689
ENSG00000100365	NCF4	40.4629	1.44059	0.472121	0.0022784	0.0274024
ENSG00000043591	ADRB1	6.30776	1.43892	0.48553	0.00304068	0.0331622
ENSG00000164181	ELOVL7	12.2763	1.43775	0.487439	0.00318178	0.0338427
ENSG00000237172	B3GNT9	53.8755	1.43719	0.337234	2.02882e-05	0.000987574
ENSG00000264058		15.6845	1.43321	0.430173	0.000863154	0.0144037
ENSG00000152192	POU4F1	11.6633	1.43218	0.480336	0.0028672	0.031935
ENSG00000176170	SPHK1	47.3267	1.43002	0.352522	4.98038e-05	0.00191713
ENSG00000105270	CLIP3	58.4207	1.42957	0.364594	8.81861e-05	0.00296641
ENSG00000224287	MSL3P1	15.2788	1.42838	0.424711	0.000770514	0.0133952
ENSG00000178718	RPP25	19.6056	1.42776	0.428989	0.000874081	0.0145285
ENSG00000148926	ADM	116.901	1.42731	0.273863	1.87053e-07	2.82427e-05
ENSG00000184347	SLIT3	408.312	1.42587	0.387003	0.000229247	0.00572268
ENSG00000175906	ARL4D	46.789	1.42556	0.350963	4.86827e-05	0.00188185
ENSG00000153551	CMTM7	24.1537	1.42537	0.4157	0.000606181	0.011475
ENSG00000274126	C14orf180	98.9899	1.42507	0.440443	0.00121413	0.0183416
ENSG00000182718	ANXA2	2210.99	1.4244	0.311126	4.68939e-06	0.000310833
ENSG00000092621	PHGDH	76.879	1.42417	0.500578	0.00444032	0.0417666
ENSG00000159231	CBR3	44.0099	1.41978	0.314069	6.1668e-06	0.000383788
ENSG00000131188	PRR7	12.348	1.4195	0.393888	0.000313576	0.00719185
ENSG00000105851	PIK3CG	26.9579	1.41714	0.475943	0.0029058	0.0322306
ENSG00000130635	COL5A1	798.292	1.41516	0.275473	2.78881e-07	3.88743e-05
ENSG00000189409	MMP23B	13.5534	1.41444	0.491424	0.00399888	0.0391725
ENSG00000186310	NAP1L3	23.7387	1.41336	0.421129	0.000790457	0.0136056
ENSG00000214944	ARHGEF28	28.0274	1.41286	0.363355	0.000100914	0.00331633
ENSG00000110002	VWA5A	139.927	1.41258	0.31434	6.99688e-06	0.0004263
ENSG00000170017	ALCAM	47.113	1.40873	0.398404	0.000406349	0.00873551
ENSG00000117472	TSPAN1	7.44455	1.40772	0.448796	0.00170888	0.0226701
ENSG00000162511	LAPTM5	217.939	1.40715	0.44409	0.00153168	0.0210164
ENSG00000157064	NMNAT2	22.1186	1.40304	0.46655	0.0026361	0.0302773
ENSG00000176971	FIBIN	112.578	1.40235	0.381448	0.000236572	0.0058039
ENSG00000071967	CYBRD1	1122.04	1.4022	0.284851	8.54044e-07	8.73023e-05
ENSG00000142227	EMP3	178.112	1.40046	0.361785	0.000108394	0.0034328
ENSG00000232000	CLCN3P1	9.29994	1.39844	0.461731	0.00245606	0.0288988
ENSG00000089041	P2RX7	37.3396	1.39567	0.379414	0.000234607	0.005775
ENSG00000135472	FAIM2	40.0896	1.39395	0.447918	0.00185784	0.0240564
ENSG00000196811	CHRNG	741.197	1.39354	0.405535	0.000589723	0.0112913
ENSG00000142185	TRPM2	25.4257	1.39215	0.463852	0.00268851	0.0306497
ENSG00000188483	IER5L	82.7656	1.39123	0.368502	0.000159773	0.00448797
ENSG00000067445	TRO	76.7222	1.39073	0.407727	0.000647402	0.0119486
ENSG00000225210	DUXAP9	27.8546	1.39058	0.423881	0.00103586	0.0163043
ENSG00000149212	SESN3	332.161	1.38991	0.26546	1.64223e-07	2.53925e-05
ENSG00000111885	MAN1A1	330.66	1.3898	0.284445	1.02897e-06	0.000101246
ENSG00000179630	LACC1	42.2223	1.38859	0.336712	3.72431e-05	0.00152146
ENSG00000176014	TUBB6	426.195	1.38596	0.365512	0.000149542	0.00430607
ENSG00000101336	HCK	43.8017	1.38405	0.495891	0.00525405	0.0461014
ENSG00000128262	POM121L9P	9.50736	1.38393	0.490243	0.00475853	0.0433022
ENSG00000120457	KCNJ5	21.9725	1.38369	0.374171	0.000217298	0.00553012
ENSG00000205221	VIT	135.309	1.38308	0.304844	5.7061e-06	0.000363295
ENSG00000219607	PPP1R3G	23.4514	1.38284	0.329001	2.63214e-05	0.00117552
ENSG00000150540	HNMT	128.061	1.38079	0.356617	0.000107983	0.00342857
ENSG00000288199	LSP1	735.541	1.37978	0.227608	1.34362e-09	9.15654e-07
ENSG00000184828	ZBTB7C	53.3756	1.37946	0.456522	0.0025138	0.029303
ENSG00000127951	FGL2	423.6	1.37391	0.292547	2.64833e-06	0.00020648
ENSG00000181804	SLC9A9	72.2757	1.37078	0.335128	4.30756e-05	0.00170084
ENSG00000109610	SOD3	250.63	1.37074	0.4543	0.00255078	0.0295743
ENSG00000106976	DNM1	223.724	1.36865	0.398748	0.000598344	0.0113762
ENSG00000184408	KCND2	13.7612	1.3624	0.488498	0.00528796	0.0462225
ENSG00000112378	PERP	107.461	1.36209	0.330975	3.86516e-05	0.00156305
ENSG00000144857	BOC	253.928	1.36144	0.220039	6.12205e-10	6.12696e-07
ENSG00000114698	PLSCR4	183.557	1.36023	0.270147	4.77455e-07	5.96074e-05
ENSG00000213088	ACKR1	142.35	1.35876	0.335582	5.14425e-05	0.00196786
ENSG00000169991	IFFO2	188.658	1.35859	0.300759	6.26561e-06	0.000386007
ENSG00000184986	TMEM121	6.25206	1.35569	0.458416	0.00310309	0.0334796
ENSG00000134138	MEIS2	19.7839	1.35545	0.475707	0.00438102	0.0413813
ENSG00000118526	TCF21	10.4744	1.35096	0.478689	0.00476933	0.043379
ENSG00000174600	CMKLR1	164.218	1.34699	0.353249	0.000137212	0.00403448
ENSG00000137033	IL33	196.936	1.34624	0.290996	3.72249e-06	0.000266513
ENSG00000259171		74.6037	1.34602	0.462343	0.00359925	0.0368333
ENSG00000137573	SULF1	220.492	1.34501	0.392947	0.000619621	0.0116456
ENSG00000035862	TIMP2	1711.69	1.34399	0.315485	2.04346e-05	0.000988466
ENSG00000214274	ANG	33.702	1.3435	0.34724	0.000109244	0.00344194
ENSG00000213145	CRIP1	307.191	1.34329	0.408291	0.00100178	0.0158221
ENSG00000064692	SNCAIP	26.2943	1.34307	0.463828	0.00378412	0.0381362
ENSG00000133321	PLAAT4	94.9916	1.34069	0.398335	0.000763378	0.0133773
ENSG00000171121	KCNMB3	19.6679	1.33902	0.456858	0.00337951	0.035142
ENSG00000188013	MEIS3P2	4.40956	1.33844	0.481195	0.00541103	0.0469415
ENSG00000123685	BATF3	11.0857	1.3378	0.466358	0.00412275	0.0398626
ENSG00000174705	SH3PXD2B	155.016	1.33708	0.358735	0.000193607	0.00515538
ENSG00000168779	SHOX2	56.5926	1.33688	0.315007	2.19589e-05	0.00103336
ENSG00000118508	RAB32	54.6199	1.33192	0.347397	0.000126079	0.00379079
ENSG00000161298	ZNF382	49.6933	1.33088	0.391588	0.000677132	0.0123603
ENSG00000065809	FAM107B	141.673	1.328	0.342438	0.000105278	0.00340442
ENSG00000106868	SUSD1	38.3091	1.32614	0.272389	1.12428e-06	0.000107552
ENSG00000084636	COL16A1	422.373	1.32585	0.277731	1.80726e-06	0.000153081
ENSG00000158163	DZIP1L	28.2031	1.32577	0.407153	0.00112916	0.0174154
ENSG00000253250	C8orf88	11.0892	1.3256	0.468151	0.00463205	0.0426524
ENSG00000166825	ANPEP	66.1418	1.32518	0.458335	0.00383675	0.0383467
ENSG00000223551	TMSB4XP4	13.2673	1.31926	0.46147	0.00425223	0.040512
ENSG00000144824	PHLDB2	278.905	1.31901	0.358456	0.000233521	0.00576749
ENSG00000164120	HPGD	45.638	1.31435	0.392817	0.000819995	0.013952
ENSG00000171700	RGS19	34.8621	1.31364	0.386748	0.000682197	0.012401
ENSG00000241399	CD302	210.615	1.31246	0.284685	4.02229e-06	0.000279877
ENSG00000203965	EFCAB7	79.473	1.31183	0.341044	0.000119813	0.00368493
ENSG00000155254	MARVELD1	195.321	1.31116	0.346693	0.000155636	0.00440421
ENSG00000131459	GFPT2	136.439	1.30837	0.388416	0.000755871	0.0132964
ENSG00000144218	AFF3	65.7303	1.30763	0.306976	2.04677e-05	0.000988466
ENSG00000143226	FCGR2A	93.0251	1.30723	0.435907	0.00270985	0.0307596
ENSG00000174348	PODN	560.816	1.30714	0.310044	2.48672e-05	0.00112977
ENSG00000176438	SYNE3	329.919	1.30665	0.262257	6.28177e-07	7.2646e-05
ENSG00000137672	TRPC6	15.0831	1.30642	0.422566	0.00199058	0.024967
ENSG00000134247	PTGFRN	264.726	1.30622	0.420325	0.00188585	0.0242849
ENSG00000141574	SECTM1	32.4066	1.30504	0.446761	0.00348781	0.0360538
ENSG00000143797	MBOAT2	58.0505	1.30327	0.411432	0.00153684	0.0210461
ENSG00000188921	HACD4	38.2952	1.30232	0.36948	0.000423906	0.00901719
ENSG00000134201	GSTM5	91.9598	1.30193	0.420436	0.00195742	0.0247362
ENSG00000249992	TMEM158	34.6691	1.30121	0.389084	0.000824925	0.0139916
ENSG00000077420	APBB1IP	48.2045	1.30047	0.465247	0.00518651	0.0458027
ENSG00000106546	AHR	173.743	1.30002	0.330274	8.27898e-05	0.00284714
ENSG00000181234	TMEM132C	42.6175	1.29852	0.465669	0.0052951	0.046263
ENSG00000122694	GLIPR2	192.606	1.2976	0.32337	6.00196e-05	0.00224008
ENSG00000116717	GADD45A	370.27	1.29754	0.428541	0.00246332	0.0289248
ENSG00000072133	RPS6KA6	27.1925	1.29701	0.354834	0.000256933	0.00620415
ENSG00000175093	SPSB4	43.5653	1.29463	0.369466	0.000458226	0.00950548
ENSG00000169896	ITGAM	105.815	1.29164	0.450605	0.00415101	0.0399779
ENSG00000281230	SERTAD4	41.695	1.29076	0.32681	7.82862e-05	0.00272816
ENSG00000101265	RASSF2	130.077	1.29003	0.363698	0.000389671	0.00849519
ENSG00000182107	TMEM30B	61.6614	1.28996	0.348065	0.000210478	0.00543931
ENSG00000271605	MILR1	16.7914	1.28951	0.456131	0.0046979	0.0430008
ENSG00000143369	ECM1	174.642	1.28783	0.259411	6.88966e-07	7.68302e-05
ENSG00000156508	EEF1A1	21901	1.2877	0.296298	1.38672e-05	0.000737445
ENSG00000182463	TSHZ2	159.402	1.2874	0.437694	0.00326808	0.0343032
ENSG00000196576	PLXNB2	401.685	1.28709	0.310515	3.39783e-05	0.00143067
ENSG00000110881	ASIC1	15.3675	1.28612	0.431087	0.00285035	0.031805
ENSG00000143429	LSP1P4	17.3472	1.28499	0.45492	0.00473336	0.0431971
ENSG00000149781	FERMT3	75.6357	1.28331	0.392189	0.00106725	0.0166401
ENSG00000017427	IGF1	361.64	1.28322	0.275347	3.15625e-06	0.000237041
ENSG00000006042	TMEM98	90.4309	1.28239	0.304883	2.59732e-05	0.00116562
ENSG00000206538	VGLL3	155.811	1.28151	0.33169	0.000111737	0.00349655
ENSG00000140092	FBLN5	536.281	1.27939	0.217594	4.11002e-09	1.89061e-06
ENSG00000142173	COL6A2	5322.56	1.27523	0.264168	1.38372e-06	0.000127302
ENSG00000104081	BMF	68.5409	1.27453	0.32964	0.000110432	0.00347341
ENSG00000104312	RIPK2	39.4661	1.27406	0.343098	0.000204491	0.00536811
ENSG00000168461	RAB31	208.135	1.27103	0.368219	0.000556818	0.0108189
ENSG00000188042	ARL4C	65.1786	1.26813	0.442311	0.0041431	0.0399677
ENSG00000158258	CLSTN2	287.171	1.26787	0.300944	2.52041e-05	0.00113665
ENSG00000117016	RIMS3	23.4435	1.26763	0.454956	0.00533182	0.0464955
ENSG00000100055	CYTH4	85.5017	1.26721	0.41426	0.00222101	0.0268153
ENSG00000130203	APOE	463.026	1.26708	0.349335	0.00028659	0.00670898
ENSG00000059377	TBXAS1	31.1665	1.26476	0.429572	0.00323764	0.034192
ENSG00000156966	B3GNT7	12.2867	1.26326	0.454609	0.00545632	0.0471787
ENSG00000179639	FCER1A	23.021	1.26106	0.403694	0.00178531	0.0233225
ENSG00000112655	PTK7	29.4272	1.25918	0.419669	0.00269613	0.0306795
ENSG00000154736	ADAMTS5	154.826	1.2569	0.25284	6.65682e-07	7.56084e-05
ENSG00000162576	MXRA8	580.146	1.25651	0.271872	3.80585e-06	0.000270377
ENSG00000039560	RAI14	80.925	1.25591	0.346993	0.000295261	0.0068596
ENSG00000188060	RAB42	10.4708	1.25407	0.390506	0.00132093	0.0191378
ENSG00000011028	MRC2	989.563	1.25152	0.222335	1.81253e-08	5.21102e-06
ENSG00000162733	DDR2	521.082	1.25147	0.248072	4.5404e-07	5.72214e-05
ENSG00000126709	IFI6	251.955	1.2503	0.385565	0.0011837	0.018015
ENSG00000197646	PDCD1LG2	29.1519	1.24915	0.383188	0.00111461	0.0172343
ENSG00000078401	EDN1	38.4705	1.24913	0.389306	0.0013338	0.0192335
ENSG00000094804	CDC6	11.171	1.24841	0.432926	0.00393086	0.0388233
ENSG00000215910	C1orf167	82.8646	1.2478	0.409354	0.00230212	0.0275678
ENSG00000250644		52.6402	1.24746	0.403242	0.00197762	0.0248553
ENSG00000162595	DIRAS3	17.4409	1.24654	0.4233	0.00323148	0.034192
ENSG00000185222	TCEAL9	132.017	1.24622	0.266575	2.94072e-06	0.000225455
ENSG00000106066	CPVL	151.464	1.24383	0.387808	0.00133967	0.0192879
ENSG00000183801	OLFML1	120.673	1.24253	0.288237	1.62664e-05	0.000840737
ENSG00000145864	GABRB2	10.1181	1.24212	0.41837	0.00298825	0.0328261
ENSG00000198598	MMP17	15.2719	1.23947	0.393749	0.00164461	0.0221367
ENSG00000147251	DOCK11	109.952	1.23887	0.442553	0.0051203	0.0453822
ENSG00000114923	SLC4A3	33.3268	1.23792	0.359334	0.000570998	0.0110593
ENSG00000145623	OSMR	158.202	1.2345	0.317592	0.000101466	0.00332246
ENSG00000288427	CLSTN3	128.219	1.23419	0.340128	0.000284965	0.00668795
ENSG00000158106	RHPN1	15.9836	1.23128	0.434991	0.00464622	0.0427239
ENSG00000112977	DAP	172.384	1.23038	0.287419	1.86249e-05	0.000928723
ENSG00000105281	SLC1A5	135.781	1.22664	0.32181	0.000138026	0.00405053
ENSG00000123384	LRP1	2986.42	1.22611	0.260811	2.58696e-06	0.000202554
ENSG00000245848	CEBPA	243.476	1.22597	0.351196	0.000481497	0.00974647
ENSG00000183765	CHEK2	23.2971	1.2259	0.307652	6.7564e-05	0.00245687
ENSG00000155011	DKK2	52.1751	1.22346	0.398061	0.00211534	0.0259655
ENSG00000092758	COL9A3	17.4279	1.22238	0.380262	0.00130635	0.0189864
ENSG00000145779	TNFAIP8	65.0116	1.22179	0.412604	0.00306472	0.03325
ENSG00000174175	SELP	42.7403	1.22079	0.420762	0.00371525	0.0376227
ENSG00000131435	PDLIM4	81.25	1.21968	0.326479	0.000187063	0.00500547
ENSG00000132688	NES	3871.7	1.21936	0.263426	3.67722e-06	0.000266381
ENSG00000167994	RAB3IL1	110.68	1.21819	0.246256	7.54354e-07	7.88643e-05
ENSG00000163191	S100A11	248.546	1.21799	0.328993	0.00021376	0.00550095
ENSG00000148908	RGS10	77.0213	1.21761	0.382265	0.00144623	0.0202228
ENSG00000240356	RPL23AP7	39.3361	1.2175	0.406953	0.00277377	0.0311965
ENSG00000171617	ENC1	164.287	1.21708	0.319131	0.000136888	0.00403448
ENSG00000156535	CD109	109.008	1.21614	0.293968	3.51887e-05	0.00146487
ENSG00000070193	FGF10	19.1358	1.21613	0.396935	0.00218543	0.026477
ENSG00000115226	FNDC4	31.7805	1.21481	0.43319	0.00504191	0.0450499
ENSG00000104419	NDRG1	1157.9	1.21397	0.334665	0.000286276	0.00670898
ENSG00000167291	TBC1D16	391.39	1.21259	0.237768	3.39839e-07	4.46645e-05
ENSG00000118971	CCND2	151.961	1.21204	0.368273	0.000997826	0.0158003
ENSG00000168453	HR	48.2289	1.21059	0.424306	0.00432952	0.0410635
ENSG00000198246	SLC29A3	19.171	1.20685	0.385667	0.00175249	0.0230491
ENSG00000136811	ODF2	21.1805	1.20574	0.348516	0.000540866	0.0106211
ENSG00000151778	SERP2	13.4927	1.20456	0.371299	0.00117787	0.0179559
ENSG00000095303	PTGS1	92.3635	1.20296	0.311985	0.000115343	0.00357291
ENSG00000104611	SH2D4A	18.6145	1.20059	0.43166	0.00541375	0.046943
ENSG00000100368	CSF2RB	71.2826	1.19882	0.407176	0.0032377	0.034192
ENSG00000130775	THEMIS2	67.3034	1.19874	0.401438	0.00282561	0.0316402
ENSG00000196616	ADH1B	1408.38	1.19848	0.337987	0.000391233	0.00851915
ENSG00000162433	AK4	91.3067	1.19838	0.321328	0.000191891	0.00512453
ENSG00000174740	PABPC5	13.2408	1.19352	0.371339	0.00130853	0.0190031
ENSG00000105559	PLEKHA4	475.54	1.19347	0.290628	4.01642e-05	0.00161007
ENSG00000099204	ABLIM1	2370.27	1.19123	0.291074	4.26646e-05	0.00169187
ENSG00000109466	KLHL2	94.9294	1.19095	0.280462	2.17248e-05	0.00102496
ENSG00000137491	SLCO2B1	267.713	1.19073	0.301411	7.79874e-05	0.00272667
ENSG00000106484	MEST	148.476	1.18875	0.337888	0.000434529	0.00915807
ENSG00000102837	OLFM4	16.1834	1.18871	0.404641	0.00330661	0.0346084
ENSG00000090339	ICAM1	167.669	1.18773	0.366349	0.0011866	0.0180441
ENSG00000103490	PYCARD	31.6866	1.18742	0.39952	0.00295762	0.0326652
ENSG00000165655	ZNF503	141.114	1.18731	0.27836	1.9958e-05	0.000974078
ENSG00000141756	FKBP10	214.769	1.18485	0.281466	2.55871e-05	0.00115111
ENSG00000140511	HAPLN3	76.0202	1.18458	0.366937	0.00124536	0.0185094
ENSG00000172935	MRGPRF	75.8038	1.18447	0.399718	0.00304408	0.0331622
ENSG00000099256	PRTFDC1	25.5308	1.18268	0.334891	0.000413126	0.00882871
ENSG00000100196	KDELR3	37.7244	1.18217	0.36894	0.00135427	0.0194071
ENSG00000112343	TRIM38	353.245	1.18067	0.285256	3.48827e-05	0.00145542
ENSG00000163815	CLEC3B	802.64	1.17951	0.276485	1.98923e-05	0.000973453
ENSG00000154277	UCHL1	223.896	1.17856	0.392762	0.00269352	0.0306795
ENSG00000186654	PRR5	46.3713	1.17554	0.322893	0.000271937	0.00646465
ENSG00000211448	DIO2	139.005	1.17488	0.41899	0.00504608	0.0450499
ENSG00000144730	IL17RD	102.319	1.1746	0.225161	1.82113e-07	2.7924e-05
ENSG00000134323	MYCN	13.7591	1.17431	0.38589	0.00234142	0.0278669
ENSG00000162745	OLFML2B	256.883	1.17428	0.364131	0.00126026	0.0186555
ENSG00000077264	PAK3	22.3122	1.17114	0.367537	0.00144024	0.0202228
ENSG00000164330	EBF1	223.664	1.17066	0.323021	0.000289974	0.0067709
ENSG00000196155	PLEKHG4	52.805	1.17016	0.387031	0.00249931	0.0292136
ENSG00000284096	PRKAR2B	166.838	1.16992	0.401424	0.00356336	0.0365473
ENSG00000077713	SLC25A43	50.6996	1.16868	0.279921	2.97944e-05	0.00129602
ENSG00000107819	SFXN3	97.2095	1.16765	0.316496	0.000224861	0.00565381
ENSG00000168477	TNXB	1880.63	1.16522	0.383588	0.00238398	0.0282455
ENSG00000120708	TGFBI	628.034	1.16505	0.336073	0.000526987	0.0104264
ENSG00000110076	NRXN2	52.9698	1.16418	0.370501	0.00167699	0.0223923
ENSG00000104177	MYEF2	62.0604	1.16365	0.33332	0.000481063	0.00974647
ENSG00000112562	SMOC2	1345.84	1.16108	0.161213	5.92644e-13	2.18093e-09
ENSG00000142156	COL6A1	4517.98	1.16105	0.21915	1.17094e-07	1.97664e-05
ENSG00000250506	CDK3	12.1878	1.16049	0.383222	0.00245977	0.0289016
ENSG00000154655	L3MBTL4	25.5281	1.15927	0.314045	0.000223015	0.0056289
ENSG00000120820	GLT8D2	76.527	1.15894	0.295448	8.75784e-05	0.00295136
ENSG00000046653	GPM6B	53.8984	1.15666	0.346767	0.000851259	0.0143008
ENSG00000163297	ANTXR2	324.166	1.15664	0.219109	1.29993e-07	2.10936e-05
ENSG00000169604	ANTXR1	617.755	1.15498	0.294116	8.60317e-05	0.00290456
ENSG00000148803	FUOM	18.3312	1.15444	0.366221	0.00161986	0.0218761
ENSG00000106571	GLI3	67.2749	1.1537	0.313373	0.000231801	0.00576371
ENSG00000102032	RENBP	46.1525	1.1524	0.337459	0.00063798	0.0117978
ENSG00000125841	NRSN2	55.2898	1.15032	0.331748	0.000525438	0.010407
ENSG00000239713	APOBEC3G	54.7318	1.15012	0.39773	0.00383151	0.0383328
ENSG00000186469	GNG2	141.145	1.14908	0.249872	4.25188e-06	0.000293014
ENSG00000104213	PDGFRL	234.608	1.14566	0.242382	2.28215e-06	0.000183369
ENSG00000138735	PDE5A	400.611	1.1444	0.247794	3.86791e-06	0.000273729
ENSG00000139354	GAS2L3	23.2853	1.14299	0.386304	0.00308851	0.0333893
ENSG00000169891	REPS2	26.072	1.14212	0.32339	0.000412855	0.00882871
ENSG00000102554	KLF5	255.022	1.14111	0.377966	0.0025355	0.0294714
ENSG00000112149	CD83	25.4832	1.13925	0.377286	0.00253105	0.0294383
ENSG00000182916	TCEAL7	46.3129	1.13722	0.367173	0.00195341	0.0247362
ENSG00000197457	STMN3	111.924	1.13578	0.321063	0.000403824	0.00870067
ENSG00000162946	DISC1	36.3237	1.13565	0.292164	0.000101479	0.00332246
ENSG00000177363	LRRN4CL	177.513	1.13552	0.231955	9.80923e-07	9.70376e-05
ENSG00000124243	BCAS4	16.0114	1.13426	0.384685	0.0031927	0.0339375
ENSG00000110057	UNC93B1	86.7962	1.13363	0.318694	0.000374953	0.00830222
ENSG00000149131	SERPING1	1396.89	1.13241	0.274428	3.68446e-05	0.00151326
ENSG00000129538	RNASE1	843.769	1.13024	0.252333	7.49394e-06	0.000446241
ENSG00000149557	FEZ1	79.508	1.12353	0.32293	0.000502936	0.0100509
ENSG00000136960	ENPP2	178.875	1.11836	0.245142	5.06506e-06	0.000328159
ENSG00000130147	SH3BP4	196.001	1.11765	0.201697	3.00383e-08	7.57131e-06
ENSG00000141338	ABCA8	885.451	1.11656	0.178433	3.90879e-10	4.49511e-07
ENSG00000159674	SPON2	317.809	1.11566	0.211385	1.30689e-07	2.10936e-05
ENSG00000156049	GNA14	17.8695	1.11557	0.365709	0.0022851	0.0274459
ENSG00000140931	CMTM3	140.509	1.11519	0.311415	0.000342216	0.00768838
ENSG00000196954	CASP4	156.253	1.11269	0.288797	0.000116755	0.00360451
ENSG00000100767	PAPLN	113.473	1.1107	0.305376	0.000275658	0.00652781
ENSG00000163565	IFI16	363.837	1.11006	0.334179	0.000894544	0.0147224
ENSG00000131171	SH3BGRL	396.595	1.11004	0.343493	0.00123093	0.0184439
ENSG00000154640	BTG3	40.5025	1.10988	0.309612	0.000337422	0.00762591
ENSG00000115318	LOXL3	47.7242	1.10978	0.313685	0.000403363	0.00870067
ENSG00000122861	PLAU	261.488	1.10597	0.312014	0.000393189	0.00855163
ENSG00000102057	KCND1	11.1141	1.10426	0.386369	0.00426257	0.040512
ENSG00000284874		82.365	1.10198	0.400289	0.00590586	0.0497673
ENSG00000128274	A4GALT	230.1	1.10136	0.215772	3.32033e-07	4.39526e-05
ENSG00000134531	EMP1	1275.58	1.10129	0.347047	0.00150711	0.0207799
ENSG00000143333	RGS16	32.101	1.10053	0.323266	0.000663086	0.0121886
ENSG00000205363	INSYN1	87.1575	1.09982	0.319345	0.000573235	0.011091
ENSG00000135077	HAVCR2	30.5986	1.09903	0.381494	0.0039659	0.0390424
ENSG00000105472	CLEC11A	62.9354	1.09839	0.367648	0.00281156	0.0315251
ENSG00000184702	SEPTIN5	112.87	1.0952	0.304234	0.000318365	0.00725888
ENSG00000182871	COL18A1	1192.87	1.09444	0.321898	0.000673979	0.0123196
ENSG00000122644	ARL4A	47.9479	1.0922	0.352605	0.00195153	0.0247362
ENSG00000120327	PCDHB14	44.6037	1.09192	0.29717	0.000238415	0.00583355
ENSG00000276776	TC2N	74.4828	1.09153	0.290418	0.000170956	0.00473021
ENSG00000127990	SGCE	203.477	1.09098	0.235797	3.71448e-06	0.000266513
ENSG00000090661	CERS4	58.0515	1.0882	0.28727	0.000151825	0.00434467
ENSG00000108679	LGALS3BP	625.342	1.08781	0.257604	2.41282e-05	0.00110713
ENSG00000164946	FREM1	57.1321	1.08699	0.34002	0.00138939	0.0197564
ENSG00000110660	SLC35F2	24.5859	1.08545	0.356227	0.00231083	0.02761
ENSG00000127863	TNFRSF19	83.4803	1.08492	0.300415	0.000304548	0.00704867
ENSG00000158292	GPR153	53.0311	1.08328	0.365904	0.00307091	0.0332772
ENSG00000163694	RBM47	30.419	1.08175	0.367513	0.00324594	0.0342211
ENSG00000148180	GSN	11971.7	1.07912	0.233239	3.71616e-06	0.000266513
ENSG00000101670	LIPG	48.5183	1.07801	0.358623	0.00264744	0.0303825
ENSG00000259660	DNM1P47	11.2122	1.07751	0.387664	0.00544432	0.0470971
ENSG00000152804	HHEX	57.0249	1.07704	0.303118	0.000380561	0.00836597
ENSG00000173040	EVC2	32.9064	1.07649	0.328465	0.00104792	0.0164519
ENSG00000169432	SCN9A	25.3857	1.07427	0.360879	0.00291271	0.0322855
ENSG00000100629	CEP128	28.6466	1.07378	0.310025	0.000533158	0.0105198
ENSG00000198835	GJC2	24.6164	1.07345	0.371728	0.00388029	0.0384891
ENSG00000184117	NIPSNAP1	72.5736	1.06988	0.318511	0.00078225	0.0135178
ENSG00000099725	PRKY	61.3263	1.06911	0.323861	0.000962988	0.0153944
ENSG00000087253	LPCAT2	102.87	1.06768	0.217556	9.22083e-07	9.27122e-05
ENSG00000131016	AKAP12	469.517	1.06761	0.233055	4.62888e-06	0.000308592
ENSG00000115325	DOK1	51.9301	1.06388	0.333691	0.00143148	0.0201524
ENSG00000139514	SLC7A1	101.826	1.06367	0.374659	0.00452517	0.0421372
ENSG00000186767	SPIN4	19.0628	1.06357	0.2947	0.000307378	0.0070963
ENSG00000134874	DZIP1	93.9763	1.06254	0.283377	0.000177136	0.00482145
ENSG00000149260	CAPN5	80.9502	1.06129	0.283416	0.000180662	0.00490292
ENSG00000134755	DSC2	24.5373	1.0611	0.382072	0.00548257	0.0473007
ENSG00000184985	SORCS2	45.5103	1.0601	0.379314	0.00519341	0.0458315
ENSG00000109107	ALDOC	47.7399	1.05846	0.272793	0.000104426	0.00339473
ENSG00000089127	OAS1	112.072	1.05782	0.304587	0.00051475	0.0102283
ENSG00000197696	NMB	21.0132	1.05594	0.372683	0.00460628	0.0425693
ENSG00000172000	ZNF556	180.335	1.05486	0.37879	0.00535574	0.0466157
ENSG00000135052	GOLM1	122.847	1.05459	0.277817	0.000147066	0.00425473
ENSG00000100626	GALNT16	256.897	1.05263	0.227214	3.60826e-06	0.00026402
ENSG00000166794	PPIB	531.835	1.05224	0.274768	0.00012837	0.00384692
ENSG00000078114	NEBL	46.7646	1.05125	0.35845	0.00335954	0.0349833
ENSG00000185015	CA13	11.4275	1.05111	0.37276	0.00480517	0.0436187
ENSG00000223953	C1QTNF5	142.105	1.05095	0.277715	0.000154162	0.00438419
ENSG00000256671	LIMS4	58.2381	1.04923	0.326509	0.00131128	0.0190281
ENSG00000103187	COTL1	178.327	1.04395	0.356568	0.00341385	0.0354286
ENSG00000282954	FBXO17	74.2588	1.04352	0.337839	0.00200956	0.0251195
ENSG00000117519	CNN3	536.244	1.04302	0.299982	0.000507149	0.01011
ENSG00000198542	ITGBL1	160.102	1.04212	0.328662	0.00152028	0.0209224
ENSG00000198832	SELENOM	216.053	1.04187	0.3143	0.000916791	0.0149415
ENSG00000167552	TUBA1A	948.857	1.04184	0.319627	0.00111584	0.0172389
ENSG00000113248	PCDHB15	28.3424	1.03957	0.312414	0.000876126	0.0145494
ENSG00000134508	CABLES1	58.3107	1.03859	0.317422	0.00106804	0.0166401
ENSG00000064763	FAR2	29.1526	1.03686	0.288797	0.000330331	0.00748534
ENSG00000116396	KCNC4	293.216	1.03536	0.321338	0.00127291	0.0187673
ENSG00000132561	MATN2	203.572	1.03302	0.32855	0.00166561	0.0223214
ENSG00000123975	CKS2	21.9585	1.03298	0.320514	0.00126912	0.0187414
ENSG00000138172	CALHM2	143.982	1.0329	0.280368	0.000229529	0.00572268
ENSG00000162882	HAAO	32.1764	1.0291	0.349758	0.00325767	0.0343032
ENSG00000153814	JAZF1	114.785	1.0283	0.252407	4.62154e-05	0.00180162
ENSG00000159307	SCUBE1	23.4526	1.02677	0.363364	0.00471726	0.0430932
ENSG00000073331	ALPK1	77.6765	1.02657	0.294061	0.000481187	0.00974647
ENSG00000150961	SEC24D	123.769	1.02629	0.288703	0.000378226	0.00834455
ENSG00000187608	ISG15	78.0659	1.02573	0.358317	0.00420156	0.0403279
ENSG00000087258	GNAO1	79.3229	1.02531	0.275455	0.000197445	0.00523581
ENSG00000120324	PCDHB10	17.3545	1.02488	0.326102	0.00167332	0.0223674
ENSG00000253159	PCDHGA12	39.0544	1.02382	0.260162	8.30814e-05	0.00284714
ENSG00000018236	CNTN1	35.197	1.02232	0.347724	0.00328166	0.034406
ENSG00000197859	ADAMTSL2	251.729	1.02006	0.270249	0.000160311	0.0044897
ENSG00000156011	PSD3	64.9014	1.01998	0.341818	0.00284512	0.0317852
ENSG00000110811	P3H3	88.4599	1.01982	0.29032	0.000443505	0.009305
ENSG00000102409	BEX4	75.0654	1.01852	0.290883	0.000462711	0.00952226
ENSG00000114450	GNB4	186.806	1.01712	0.257627	7.87998e-05	0.00274086
ENSG00000119681	LTBP2	1090.62	1.01697	0.273071	0.000195955	0.00521036
ENSG00000121957	GPSM2	422.772	1.01695	0.345644	0.00325886	0.0343032
ENSG00000111674	ENO2	97.7973	1.01591	0.321593	0.00158308	0.0214985
ENSG00000152778	IFIT5	96.261	1.01468	0.281601	0.000314253	0.00719185
ENSG00000157368	IL34	35.5627	1.01442	0.318427	0.00144398	0.0202228
ENSG00000110092	CCND1	304.3	1.01266	0.313616	0.0012423	0.0184971
ENSG00000131711	MAP1B	560.343	1.01234	0.352298	0.00405915	0.0395386
ENSG00000112175	BMP5	156.419	1.01204	0.224263	6.40029e-06	0.000391247
ENSG00000100504	PYGL	118.426	1.01155	0.315159	0.00132897	0.0192089
ENSG00000105696	TMEM59L	22.5347	1.01038	0.333894	0.00247765	0.029056
ENSG00000241839	PLEKHO2	182.708	1.01	0.289824	0.000492391	0.00989326
ENSG00000197702	PARVA	425.451	1.00896	0.266413	0.000152366	0.00434571
ENSG00000179954	SSC5D	154.811	1.00878	0.319336	0.00158318	0.0214985
ENSG00000015475	BID	71.0212	1.00758	0.354212	0.00444702	0.0417902
ENSG00000058085	LAMC2	26.309	1.00713	0.299371	0.000767821	0.0133914
ENSG00000163879	DNALI1	39.376	1.00606	0.346821	0.00372205	0.0376502
ENSG00000112769	LAMA4	655.784	1.00533	0.258171	9.85925e-05	0.00326277
ENSG00000164088	PPM1M	100.727	1.00516	0.28682	0.000457449	0.00950548
ENSG00000141753	IGFBP4	1610.4	1.00331	0.282692	0.000386511	0.00846634
ENSG00000182575	NXPH3	90.3178	1.00302	0.30991	0.00121012	0.018296
ENSG00000283887	LTC4S	39.3775	1.00271	0.254857	8.34026e-05	0.00284714
ENSG00000156026	MCU	228.626	1.00269	0.36431	0.00591798	0.0497673
ENSG00000006756	ARSD	81.1036	1.0023	0.317214	0.00157928	0.0214773
ENSG00000136378	ADAMTS7	74.8988	1.00008	0.324571	0.00206135	0.0254727
ENSG00000196569	LAMA2	960.922	0.998983	0.171513	5.72771e-09	2.342e-06
ENSG00000205542	TMSB4X	4969.2	0.998588	0.284537	0.000448919	0.00938965
ENSG00000143297	FCRL5	12.7251	0.998422	0.345615	0.00386685	0.0384441
ENSG00000105419	MEIS3	41.4203	0.996524	0.293579	0.000687785	0.0124559
ENSG00000165072	MAMDC2	207.743	0.996381	0.283912	0.000449007	0.00938965
ENSG00000167601	AXL	378.593	0.99588	0.262226	0.000145988	0.00423688
ENSG00000123989	CHPF	190.652	0.994079	0.199417	6.1988e-07	7.21885e-05
ENSG00000152270	PDE3B	54.2418	0.993921	0.347701	0.00425582	0.040512
ENSG00000069424	KCNAB2	106.564	0.991523	0.34944	0.00454736	0.0422583
ENSG00000113140	SPARC	6116.53	0.990533	0.262393	0.000160006	0.00448797
ENSG00000173559	NABP1	147.77	0.990098	0.309621	0.0013849	0.0197078
ENSG00000196730	DAPK1	113.423	0.988015	0.312552	0.00157162	0.0213889
ENSG00000198768	APCDD1L	20.892	0.987887	0.322393	0.00218228	0.0264693
ENSG00000137474	MYO7A	57.7489	0.98596	0.305248	0.00123776	0.0184958
ENSG00000184371	CSF1	262.759	0.98596	0.28171	0.000465408	0.00955749
ENSG00000277443	MARCKS	599.145	0.984399	0.230002	1.86923e-05	0.000929561
ENSG00000099139	PCSK5	112.442	0.980082	0.29317	0.000828634	0.0140008
ENSG00000189171	S100A13	599.265	0.980005	0.276993	0.000403152	0.00870067
ENSG00000163485	ADORA1	34.1822	0.978686	0.309956	0.00159128	0.0215926
ENSG00000138080	EMILIN1	325.591	0.977385	0.290627	0.000770951	0.0133952
ENSG00000189058	APOD	2949.33	0.976878	0.263558	0.000210142	0.00543828
ENSG00000145386	CCNA2	14.2277	0.976361	0.351761	0.00550933	0.0473699
ENSG00000204851	PNMA8B	35.1261	0.97421	0.302024	0.00125705	0.0186307
ENSG00000182218	HHIPL1	25.4207	0.972969	0.317942	0.00221185	0.0267399
ENSG00000142552	RCN3	145.171	0.972464	0.276075	0.00042756	0.00906349
ENSG00000104361	NIPAL2	81.6934	0.968591	0.322954	0.00270724	0.0307489
ENSG00000154262	ABCA6	212.246	0.964549	0.224522	1.73903e-05	0.000883925
ENSG00000019582	CD74	3769.9	0.961898	0.340422	0.00471917	0.0430932
ENSG00000136059	VILL	42.2265	0.960807	0.274361	0.000461804	0.00952133
ENSG00000165816	VWA2	31.0883	0.960617	0.333083	0.00392638	0.0388083
ENSG00000132334	PTPRE	94.4596	0.959041	0.334606	0.00415452	0.0399807
ENSG00000258818	RNASE4	133.877	0.958861	0.324337	0.00311278	0.0335138
ENSG00000164619	BMPER	92.0224	0.958403	0.24754	0.000108075	0.00342857
ENSG00000139410	SDSL	28.1654	0.95825	0.338046	0.00458719	0.0424989
ENSG00000136010	ALDH1L2	69.1955	0.957943	0.288372	0.000894057	0.0147224
ENSG00000034510	TMSB10	1509.95	0.957921	0.285246	0.000784442	0.0135274
ENSG00000180447	GAS1	296.56	0.957681	0.232544	3.8171e-05	0.00154702
ENSG00000145284	SCD5	38.4779	0.955498	0.300661	0.00148297	0.0205163
ENSG00000007237	GAS7	586.289	0.955218	0.282346	0.000716611	0.0128016
ENSG00000288124	C1RL	164.692	0.952673	0.278502	0.000624586	0.0116911
ENSG00000109586	GALNT7	55.0235	0.952346	0.290948	0.00106317	0.0166064
ENSG00000155324	GRAMD2B	90.5817	0.952056	0.312644	0.00232547	0.0276999
ENSG00000147883	CDKN2B	196.026	0.951166	0.309113	0.00209036	0.0257448
ENSG00000064309	CDON	95.811	0.949512	0.274176	0.000533899	0.0105198
ENSG00000205403	CFI	88.5082	0.946854	0.296845	0.00142409	0.0200945
ENSG00000197496	SLC2A10	47.848	0.945778	0.308503	0.00217163	0.0263749
ENSG00000163584	RPL22L1	44.9218	0.94478	0.290558	0.00114755	0.0176546
ENSG00000166086	JAM3	244.951	0.943622	0.304044	0.00191199	0.0244819
ENSG00000141582	CBX4	81.8451	0.942368	0.256093	0.000233434	0.00576749
ENSG00000162704	ARPC5	431.757	0.942048	0.278071	0.000704547	0.0126598
ENSG00000149970	CNKSR2	20.7299	0.941926	0.336206	0.00508449	0.0451518
ENSG00000259207	ITGB3	105.885	0.941173	0.322539	0.00352272	0.0362923
ENSG00000097021	ACOT7	39.3825	0.939497	0.282989	0.000900466	0.014767
ENSG00000076344	RGS11	65.5885	0.93913	0.304422	0.00203576	0.0253334
ENSG00000181467	RAP2B	128.972	0.939047	0.266355	0.000422597	0.00901019
ENSG00000112773	TENT5A	131.689	0.9382	0.272761	0.000582488	0.0112051
ENSG00000144369	FAM171B	36.6048	0.936873	0.282514	0.000912509	0.0148849
ENSG00000105245	NUMBL	171.211	0.934944	0.238927	9.1118e-05	0.00303727
ENSG00000006468	ETV1	36.9473	0.934792	0.300767	0.0018834	0.0242849
ENSG00000104324	CPQ	275.852	0.934587	0.243383	0.000123045	0.00373603
ENSG00000145685	LHFPL2	117.747	0.934038	0.290732	0.00131488	0.0190652
ENSG00000168016	TRANK1	110.438	0.933434	0.316419	0.00317779	0.0338427
ENSG00000100600	LGMN	830.845	0.933202	0.253516	0.000232291	0.00576572
ENSG00000112210	RAB23	254.054	0.932053	0.260117	0.000339408	0.00764395
ENSG00000116675	DNAJC6	15.5729	0.931807	0.301049	0.0019668	0.0247362
ENSG00000167371	PRRT2	67.8881	0.93106	0.325963	0.00428562	0.04071
ENSG00000183691	NOG	51.9358	0.930966	0.287192	0.00118856	0.0180591
ENSG00000124549	BTN2A3P	30.3369	0.930773	0.252795	0.000231476	0.00576341
ENSG00000122707	RECK	161.161	0.929334	0.20062	3.61593e-06	0.00026402
ENSG00000099998	GGT5	178.742	0.929233	0.300144	0.00196178	0.0247362
ENSG00000282725	CORO7	65.7921	0.927513	0.296242	0.00174256	0.0229732
ENSG00000096092	TMEM14A	39.1732	0.926608	0.329435	0.00491245	0.0442448
ENSG00000169504	CLIC4	1335.77	0.926116	0.266799	0.000518119	0.0102841
ENSG00000163975	MELTF	49.5007	0.923635	0.333197	0.00557068	0.0478081
ENSG00000120328	PCDHB12	18.4546	0.922398	0.279374	0.000961134	0.0153781
ENSG00000118707	TGIF2	42.7093	0.922223	0.293834	0.00169764	0.0225698
ENSG00000234728	SNHG32	119.143	0.922167	0.307779	0.00273365	0.0308602
ENSG00000137965	IFI44	114.558	0.921925	0.294518	0.00174635	0.0229963
ENSG00000197093	GAL3ST4	35.8437	0.921725	0.299272	0.0020708	0.0255552
ENSG00000104888	SLC17A7	56.1974	0.920114	0.236634	0.000100932	0.00331633
ENSG00000075651	PLD1	73.6107	0.919682	0.271676	0.000711234	0.0127551
ENSG00000089820	ARHGAP4	148.225	0.919157	0.318822	0.00393931	0.0388654
ENSG00000166681	BEX3	149.439	0.918727	0.273517	0.000782414	0.0135178
ENSG00000100842	EFS	87.0719	0.917719	0.282644	0.00116669	0.0178252
ENSG00000158747	NBL1	469.674	0.91641	0.308517	0.00297443	0.032733
ENSG00000114200	BCHE	55.0487	0.914328	0.257109	0.000376271	0.00831138
ENSG00000163453	IGFBP7	2605.38	0.912797	0.291407	0.00173399	0.0229095
ENSG00000163520	FBLN2	2845.38	0.912521	0.214282	2.05795e-05	0.000988678
ENSG00000167123	CERCAM	203.093	0.911817	0.268005	0.000668362	0.0122489
ENSG00000116793	PHTF1	77.955	0.910936	0.226124	5.61388e-05	0.00210807
ENSG00000105492	SIGLEC6	19.8504	0.910649	0.259692	0.000453792	0.00945615
ENSG00000153904	DDAH1	970.598	0.909574	0.274875	0.000936133	0.0150831
ENSG00000147180	ZNF711	52.1759	0.908208	0.283082	0.00133529	0.0192399
ENSG00000283196	LSP1P5	95.1359	0.907374	0.299043	0.0024113	0.0284775
ENSG00000162976	SLC66A3	136.917	0.90552	0.233459	0.000105012	0.00340179
ENSG00000013364	MVP	751.654	0.904018	0.211306	1.88385e-05	0.000933265
ENSG00000138193	PLCE1	152.638	0.902051	0.32413	0.00538609	0.0468134
ENSG00000240184	PCDHGC3	465.017	0.901574	0.264955	0.000667137	0.0122475
ENSG00000136295	TTYH3	171.105	0.901542	0.317999	0.00458191	0.0424935
ENSG00000119655	NPC2	391.239	0.90051	0.258276	0.000489169	0.00985838
ENSG00000134901	POGLUT2	26.1332	0.898939	0.275698	0.0011118	0.0172054
ENSG00000177096	PHETA2	54.6801	0.897988	0.272804	0.000995858	0.0157828
ENSG00000156587	UBE2L6	175.88	0.891416	0.31052	0.00409534	0.0397316
ENSG00000143850	PLEKHA6	219.336	0.890747	0.234365	0.0001443	0.00420113
ENSG00000153823	PID1	135.638	0.889137	0.204249	1.34166e-05	0.000719726
ENSG00000002586	CD99	1358.96	0.887691	0.193287	4.37733e-06	0.000299416
ENSG00000161955	TNFSF13	74.4437	0.886615	0.239129	0.00020916	0.00542049
ENSG00000131019	ULBP3	12.1627	0.883491	0.315276	0.00507437	0.045147
ENSG00000111452	ADGRD1	202.958	0.882131	0.223778	8.08065e-05	0.00278957
ENSG00000111912	NCOA7	151.638	0.879562	0.286361	0.0021298	0.026056
ENSG00000088325	TPX2	38.8534	0.876037	0.282898	0.00195721	0.0247362
ENSG00000132357	CARD6	75.8228	0.874166	0.225545	0.000106277	0.00341339
ENSG00000124766	SOX4	204.889	0.872113	0.230919	0.000158911	0.0044709
ENSG00000197566	ZNF624	23.2505	0.869403	0.274158	0.00151825	0.02091
ENSG00000147100	SLC16A2	105.276	0.867851	0.246082	0.000420825	0.0089828
ENSG00000138764	CCNG2	271.13	0.866691	0.198489	1.26283e-05	0.000687458
ENSG00000111049	MYF5	74.8842	0.866679	0.279976	0.00196449	0.0247362
ENSG00000221818	EBF2	214.668	0.866269	0.201859	1.77496e-05	0.000894775
ENSG00000148700	ADD3	457.062	0.865009	0.199868	1.50528e-05	0.000782407
ENSG00000101000	PROCR	93.9185	0.862292	0.308695	0.00521651	0.0459138
ENSG00000211445	GPX3	2223.04	0.861338	0.249898	0.000567344	0.0110001
ENSG00000178752	ERFE	57.7354	0.858299	0.311417	0.00584931	0.0494819
ENSG00000134250	NOTCH2	562.723	0.856232	0.233865	0.000251018	0.00607727
ENSG00000092445	TYRO3	87.3483	0.855223	0.304534	0.00498032	0.0446361
ENSG00000133739	LRRCC1	45.3239	0.84812	0.296299	0.00420472	0.0403373
ENSG00000178695	KCTD12	963.359	0.847576	0.190816	8.91888e-06	0.000511238
ENSG00000106003	LFNG	113.222	0.846825	0.300839	0.0048796	0.0440337
ENSG00000115594	IL1R1	420.59	0.846362	0.274934	0.00208105	0.0256472
ENSG00000100336	APOL4	86.1199	0.845987	0.25142	0.000765886	0.013383
ENSG00000164879	CA3	101675	0.845831	0.241017	0.00044907	0.00938965
ENSG00000129521	EGLN3	291.036	0.845312	0.246137	0.000594066	0.0113594
ENSG00000196562	SULF2	320.397	0.844176	0.29154	0.0037846	0.0381362
ENSG00000065485	PDIA5	75.002	0.842707	0.261739	0.00128351	0.0188161
ENSG00000068724	TTC7A	160.527	0.842534	0.252183	0.000834899	0.0140783
ENSG00000144935	TRPC1	55.8713	0.840784	0.241272	0.000492512	0.00989326
ENSG00000198053	SIRPA	274.34	0.839066	0.208993	5.9493e-05	0.00222494
ENSG00000101236	RNF24	77.932	0.838172	0.301133	0.00537939	0.0467994
ENSG00000166446	CDYL2	29.2874	0.836815	0.282498	0.00305455	0.03318
ENSG00000163513	TGFBR2	1082.22	0.835556	0.220576	0.000151827	0.00434467
ENSG00000130066	SAT1	468.619	0.834349	0.264681	0.00161999	0.0218761
ENSG00000185885	IFITM1	545.721	0.833763	0.247406	0.000751623	0.013247
ENSG00000065308	TRAM2	251.292	0.833195	0.209607	7.03667e-05	0.00253872
ENSG00000147535	PLPP5	73.9361	0.831405	0.242113	0.000594855	0.0113594
ENSG00000149257	SERPINH1	565.198	0.831314	0.238055	0.000479232	0.0097435
ENSG00000106511	MEOX2	252.698	0.831232	0.272864	0.0023166	0.027643
ENSG00000285516	NAALAD2	32.534	0.829884	0.269795	0.00209811	0.0258229
ENSG00000069399	BCL3	138.492	0.829702	0.29964	0.00562301	0.0481001
ENSG00000204381	LAYN	65.682	0.828268	0.280511	0.00315	0.0337369
ENSG00000171631	P2RY6	104.301	0.826263	0.279936	0.0031612	0.0338043
ENSG00000136235	GPNMB	711.339	0.8256	0.256277	0.00127515	0.0187853
ENSG00000110446	SLC15A3	112.419	0.824302	0.277998	0.00302544	0.0330787
ENSG00000006534	ALDH3B1	55.4712	0.823849	0.298645	0.00580455	0.0492369
ENSG00000008283	CYB561	134.757	0.823756	0.224524	0.00024359	0.00593649
ENSG00000110675	ELMOD1	57.438	0.820887	0.257697	0.0014452	0.0202228
ENSG00000170379	TCAF2	29.721	0.820028	0.289542	0.00462351	0.0426524
ENSG00000162645	GBP2	671.75	0.819998	0.283516	0.00382506	0.0383131
ENSG00000121297	TSHZ3	73.6443	0.817796	0.237785	0.000583398	0.0112051
ENSG00000117594	HSD11B1	42.1822	0.815872	0.242467	0.000765794	0.013383
ENSG00000186377	CYP4X1	85.0849	0.815797	0.230438	0.000399829	0.00866533
ENSG00000110274	CEP164	156.847	0.815668	0.230853	0.000410435	0.00879162
ENSG00000182636	NDN	256.4	0.815477	0.272206	0.00273717	0.0308602
ENSG00000115935	WIPF1	235.18	0.812322	0.291259	0.00528699	0.0462225
ENSG00000142920	AZIN2	83.3069	0.811784	0.283898	0.00424412	0.0405041
ENSG00000134013	LOXL2	143.488	0.811179	0.282592	0.00409835	0.0397316
ENSG00000183049	CAMK1D	172.47	0.807731	0.236456	0.000635519	0.011792
ENSG00000173207	CKS1B	83.9475	0.807674	0.21832	0.000216029	0.00551916
ENSG00000128791	TWSG1	238.96	0.807097	0.23041	0.00046026	0.00951549
ENSG00000132122	SPATA6	46.1171	0.806837	0.2645	0.00228517	0.0274459
ENSG00000135185	TMEM243	45.5101	0.806195	0.292867	0.00590938	0.0497673
ENSG00000108828	VAT1	757.418	0.805931	0.240545	0.000806847	0.0138102
ENSG00000103855	CD276	246.014	0.805322	0.251369	0.0013565	0.0194239
ENSG00000197256	KANK2	1146.22	0.805213	0.26886	0.0027452	0.0309129
ENSG00000087303	NID2	204.603	0.802931	0.251659	0.00142001	0.0200523
ENSG00000019549	SNAI2	70.0285	0.799161	0.277962	0.00403933	0.0393872
ENSG00000172380	GNG12	462.53	0.799083	0.211957	0.000163234	0.00454078
ENSG00000118762	PKD2	246.069	0.798177	0.230538	0.000535702	0.0105422
ENSG00000205133	TRIQK	62.1178	0.797903	0.263125	0.00242612	0.0286341
ENSG00000101347	SAMHD1	664.481	0.795725	0.211933	0.000173616	0.00477508
ENSG00000020181	ADGRA2	474.71	0.795442	0.247126	0.00128739	0.0188299
ENSG00000160991	ORAI2	119.218	0.795088	0.284679	0.00522335	0.0459195
ENSG00000005884	ITGA3	284.939	0.791833	0.253424	0.00178085	0.023289
ENSG00000142694	EVA1B	60.6775	0.789174	0.273968	0.00397002	0.0390424
ENSG00000090006	LTBP4	3031.59	0.785098	0.215817	0.000274975	0.00652002
ENSG00000100364	KIAA0930	906.458	0.782965	0.250687	0.00178848	0.0233225
ENSG00000188313	PLSCR1	152.301	0.782201	0.266302	0.00331117	0.0346133
ENSG00000283060	ID3	398.566	0.782162	0.233732	0.000818645	0.0139473
ENSG00000134057	CCNB1	25.9117	0.781611	0.269588	0.00374029	0.0378073
ENSG00000082512	TRAF5	124.293	0.780902	0.278541	0.00505444	0.045059
ENSG00000119865	CNRIP1	140.956	0.779949	0.228295	0.000634516	0.011792
ENSG00000253910	PCDHGB2	27.2523	0.776139	0.26228	0.00308442	0.0333844
ENSG00000183853	KIRREL1	280.727	0.7743	0.245638	0.00162049	0.0218761
ENSG00000184500	PROS1	240.06	0.773923	0.247783	0.00178784	0.0233225
ENSG00000148814	LRRC27	50.5124	0.773565	0.258189	0.00273437	0.0308602
ENSG00000288243	STING1	282.078	0.772225	0.267687	0.00391655	0.0387652
ENSG00000050405	LIMA1	506.474	0.771581	0.250056	0.00203117	0.0253036
ENSG00000171943	SRGAP2C	154.788	0.770632	0.260156	0.00305462	0.03318
ENSG00000215845	TSTD1	116.355	0.77	0.271632	0.00458667	0.0424989
ENSG00000196839	ADA	85.3661	0.768253	0.183534	2.84057e-05	0.00124741
ENSG00000166128	RAB8B	136.788	0.767283	0.226732	0.000714116	0.0127705
ENSG00000118495	PLAGL1	238.648	0.763066	0.205563	0.00020557	0.0053828
ENSG00000158270	COLEC12	320.819	0.762211	0.245643	0.00191621	0.0245019
ENSG00000154258	ABCA9	426.271	0.759875	0.206227	0.000229007	0.00572268
ENSG00000124508	BTN2A2	63.5255	0.75805	0.275359	0.00590607	0.0497673
ENSG00000151239	TWF1	191.17	0.757888	0.209182	0.000291081	0.00677961
ENSG00000151458	ANKRD50	122.837	0.757867	0.219398	0.00055173	0.010777
ENSG00000176903	PNMA1	224.141	0.754528	0.26226	0.00401451	0.039264
ENSG00000144891	AGTR1	129.191	0.750339	0.189951	7.80955e-05	0.00272667
ENSG00000081818	PCDHB4	54.461	0.749324	0.200084	0.000180359	0.00490192
ENSG00000107317	PTGDS	825.647	0.749276	0.222171	0.000744848	0.0131654
ENSG00000110042	DTX4	107.263	0.747733	0.261406	0.00423071	0.04046
ENSG00000169499	PLEKHA2	226.17	0.74752	0.245776	0.00235433	0.0279662
ENSG00000136859	ANGPTL2	1319.31	0.74599	0.227481	0.00104048	0.0163491
ENSG00000114423	CBLB	200.08	0.744432	0.220823	0.000748497	0.0132046
ENSG00000181408	UTS2R	170.795	0.74326	0.252939	0.00329814	0.0345394
ENSG00000170004	CHD3	558.357	0.741243	0.240104	0.00202066	0.0252069
ENSG00000164111	ANXA5	1296.97	0.738703	0.199623	0.000215178	0.00551916
ENSG00000146072	TNFRSF21	139.805	0.737981	0.244572	0.00254916	0.0295741
ENSG00000166130	IKBIP	67.3702	0.735352	0.260465	0.00475428	0.0432849
ENSG00000092871	RFFL	300.672	0.735016	0.257083	0.00424896	0.040512
ENSG00000092820	EZR	563.117	0.733945	0.244527	0.00268667	0.0306497
ENSG00000116962	NID1	583.694	0.733848	0.182149	5.60533e-05	0.00210807
ENSG00000214652	ZNF727	80.9686	0.732587	0.214476	0.000636184	0.011792
ENSG00000119699	TGFB3	430.902	0.731902	0.236268	0.00194985	0.0247362
ENSG00000106404	CLDN15	33.1493	0.72972	0.239298	0.00229281	0.0274838
ENSG00000250722	SELENOP	3197.23	0.72955	0.16427	8.94681e-06	0.000511246
ENSG00000069702	TGFBR3	467.143	0.728729	0.230202	0.00154757	0.0211281
ENSG00000131669	NINJ1	226.057	0.724706	0.181325	6.42258e-05	0.00235409
ENSG00000178694	NSUN3	70.505	0.723776	0.262992	0.00592174	0.0497762
ENSG00000131981	LGALS3	778.724	0.722481	0.248596	0.00365791	0.0372306
ENSG00000146143	PRIM2	32.2447	0.721835	0.214378	0.000759607	0.0133366
ENSG00000091622	PITPNM3	42.4676	0.721734	0.256706	0.00493073	0.044322
ENSG00000128228	SDF2L1	56.3441	0.720233	0.206565	0.000488984	0.00985838
ENSG00000179241	LDLRAD3	49.8501	0.716482	0.253045	0.00463381	0.0426524
ENSG00000131480	AOC2	16.5802	0.713003	0.255316	0.00522804	0.0459388
ENSG00000198189	HSD17B11	199.886	0.708548	0.231104	0.00216999	0.0263724
ENSG00000135828	RNASEL	92.7022	0.706462	0.193847	0.000267987	0.00641816
ENSG00000177879	AP3S1	296.927	0.704742	0.202415	0.000498287	0.00997658
ENSG00000137161	CNPY3	125.934	0.70394	0.213404	0.0009716	0.0154769
ENSG00000133318	RTN3	1187.17	0.703707	0.164104	1.80141e-05	0.000903161
ENSG00000166173	LARP6	277.553	0.701949	0.246571	0.00441558	0.0416223
ENSG00000087086	FTL	5515.32	0.701358	0.223544	0.00170425	0.0226267
ENSG00000138685	FGF2	88.1881	0.700024	0.251156	0.00531637	0.0464048
ENSG00000163596	ICA1L	203.453	0.699034	0.177876	8.4985e-05	0.00287449
ENSG00000130958	SLC35D2	63.4152	0.697018	0.201896	0.000555696	0.0108124
ENSG00000155636	RBM45	71.8348	0.695854	0.187087	0.000199684	0.00526711
ENSG00000051523	CYBA	284.41	0.695306	0.246644	0.00481637	0.0436558
ENSG00000101856	PGRMC1	277.578	0.695058	0.234415	0.00302612	0.0330787
ENSG00000133789	SWAP70	372.134	0.694784	0.201116	0.000551013	0.010777
ENSG00000154263	ABCA10	243.328	0.694695	0.160493	1.50118e-05	0.000782407
ENSG00000100027	YPEL1	282.33	0.694399	0.235807	0.00323187	0.034192
ENSG00000160293	VAV2	100.955	0.694271	0.236386	0.00331383	0.0346133
ENSG00000119314	PTBP3	223.061	0.692699	0.180951	0.000129133	0.00386155
ENSG00000117632	STMN1	212.342	0.691107	0.218183	0.00153728	0.0210461
ENSG00000142669	SH3BGRL3	247.629	0.69069	0.247167	0.00519926	0.0458544
ENSG00000102302	FGD1	36.2537	0.689448	0.2439	0.00470205	0.0430008
ENSG00000054793	ATP9A	994.964	0.689393	0.200782	0.000595753	0.0113594
ENSG00000101160	CTSZ	965.887	0.689256	0.215524	0.00138362	0.0197048
ENSG00000134996	OSTF1	127.305	0.687154	0.226369	0.00240095	0.0283734
ENSG00000119771	KLHL29	159.251	0.685755	0.230551	0.00293547	0.0324668
ENSG00000141012	GALNS	102.472	0.683034	0.201734	0.000709672	0.0127395
ENSG00000166402	TUB	105.422	0.682027	0.236244	0.00388977	0.0385624
ENSG00000184743	ATL3	333.817	0.681172	0.246495	0.0057198	0.0487107
ENSG00000157796	WDR19	121.804	0.681076	0.225778	0.00255647	0.0296029
ENSG00000166068	SPRED1	211.042	0.678253	0.175289	0.000109132	0.00344194
ENSG00000119927	GPAM	595.71	0.675375	0.225501	0.00274444	0.0309129
ENSG00000242732	RTL5	51.6968	0.673421	0.241234	0.00524529	0.0460464
ENSG00000140575	IQGAP1	945.591	0.670001	0.201792	0.000899338	0.014767
ENSG00000010810	FYN	266.023	0.669989	0.237517	0.00479025	0.0435047
ENSG00000123243	ITIH5	873.911	0.669555	0.186834	0.000338788	0.00763934
ENSG00000067066	SP100	413.018	0.667092	0.215931	0.00200575	0.0250914
ENSG00000184009	ACTG1	5803.04	0.664789	0.175552	0.000152572	0.00434571
ENSG00000138801	PAPSS1	146.973	0.663434	0.224343	0.00310414	0.0334796
ENSG00000125844	RRBP1	781.103	0.659492	0.194365	0.000691151	0.0124801
ENSG00000162522	KIAA1522	121.317	0.658983	0.209853	0.00168827	0.022494
ENSG00000159433	STARD9	461.538	0.656588	0.221657	0.00305472	0.03318
ENSG00000166997	CNPY4	90.0498	0.653345	0.211569	0.00201445	0.0251465
ENSG00000217555	CKLF	64.0354	0.652837	0.225713	0.00382391	0.0383131
ENSG00000163637	PRICKLE2	113.517	0.64925	0.211913	0.00218579	0.026477
ENSG00000158710	TAGLN2	1095.22	0.646112	0.216032	0.0027823	0.0312519
ENSG00000146021	KLHL3	129.741	0.646071	0.204852	0.0016114	0.0218304
ENSG00000010278	CD9	671.959	0.645748	0.221863	0.00360765	0.0368782
ENSG00000211455	STK38L	333.872	0.64558	0.185559	0.000503092	0.0100509
ENSG00000105426	PTPRS	556.318	0.643665	0.184376	0.000481126	0.00974647
ENSG00000132481	TRIM47	187.938	0.643127	0.21898	0.00331485	0.0346133
ENSG00000144476	ACKR3	490.928	0.642908	0.211786	0.00240013	0.0283734
ENSG00000114473	IQCG	44.8028	0.64094	0.227666	0.00487363	0.0440337
ENSG00000059573	ALDH18A1	128.744	0.638589	0.209511	0.00230371	0.0275678
ENSG00000197965	MPZL1	394.107	0.637585	0.160954	7.45464e-05	0.00264288
ENSG00000148737	TCF7L2	160.115	0.637065	0.211068	0.00254201	0.0295097
ENSG00000099282	TSPAN15	223.501	0.636271	0.22237	0.00421887	0.0403888
ENSG00000168874	ATOH8	594.382	0.635906	0.220773	0.00397218	0.0390428
ENSG00000116584	ARHGEF2	545.029	0.634917	0.186142	0.000647431	0.0119486
ENSG00000182541	LIMK2	219.109	0.63485	0.194042	0.00106895	0.0166402
ENSG00000109436	TBC1D9	122.418	0.631362	0.206599	0.00224331	0.0270314
ENSG00000186665	C17orf58	77.9717	0.630331	0.213559	0.00316181	0.0338043
ENSG00000196262	PPIA	1984.02	0.630202	0.209369	0.00261239	0.0300613
ENSG00000010704	HFE	96.6276	0.628547	0.188535	0.000856552	0.0143408
ENSG00000132718	SYT11	134	0.628086	0.219305	0.00418353	0.0402389
ENSG00000010295	IFFO1	483.33	0.62795	0.203656	0.00204658	0.0253754
ENSG00000168476	REEP4	56.7838	0.627203	0.218595	0.00411458	0.0398255
ENSG00000203485	INF2	473.354	0.620326	0.219019	0.00462158	0.0426524
ENSG00000003436	TFPI	423.553	0.619947	0.223032	0.00544205	0.0470971
ENSG00000101888	NXT2	43.7761	0.61823	0.206554	0.00276188	0.0310818
ENSG00000214063	TSPAN4	326.454	0.61796	0.19138	0.0012424	0.0184971
ENSG00000221923	ZNF880	61.0018	0.617952	0.189216	0.00109132	0.016931
ENSG00000074047	GLI2	49.9143	0.615878	0.211149	0.00353653	0.0364059
ENSG00000105974	CAV1	2309.74	0.615504	0.216585	0.00448517	0.0419558
ENSG00000115977	AAK1	598.507	0.615117	0.182659	0.000758327	0.0133269
ENSG00000109323	MANBA	136.727	0.614013	0.193007	0.00146612	0.0204083
ENSG00000137509	PRCP	354.671	0.61151	0.188104	0.00115035	0.0176773
ENSG00000142089	IFITM3	979.329	0.611318	0.222109	0.00591718	0.0497673
ENSG00000243646	IL10RB	213.001	0.611082	0.211517	0.00386411	0.0384441
ENSG00000136830	NIBAN2	568.154	0.610594	0.20158	0.00245334	0.0288988
ENSG00000255690	TRIL	170.163	0.609675	0.173247	0.000432993	0.00914486
ENSG00000077782	FGFR1	888.172	0.609236	0.164861	0.000219489	0.00557587
ENSG00000152457	DCLRE1C	71.3402	0.606725	0.213907	0.00456254	0.0423566
ENSG00000083642	PDS5B	318.21	0.605519	0.144399	2.74851e-05	0.00121861
ENSG00000152558	TMEM123	666.934	0.604007	0.151816	6.93399e-05	0.00250659
ENSG00000167766	ZNF83	198.78	0.603711	0.216062	0.00520348	0.0458544
ENSG00000100077	GRK3	129.643	0.601075	0.209509	0.00411817	0.0398393
ENSG00000164010	ERMAP	93.7233	0.599621	0.169471	0.000402889	0.00870067
ENSG00000091039	OSBPL8	328.296	0.59607	0.21381	0.00530589	0.0463353
ENSG00000109654	TRIM2	134.901	0.595983	0.155697	0.000129278	0.00386155
ENSG00000128918	ALDH1A2	246.582	0.595097	0.202323	0.00326813	0.0343032
ENSG00000285281	SGPP1	118.663	0.594122	0.138946	1.90361e-05	0.000936536
ENSG00000152518	ZFP36L2	989.46	0.593733	0.176721	0.000780211	0.0135178
ENSG00000107798	LIPA	296.12	0.59278	0.213505	0.00549614	0.0473007
ENSG00000101439	CST3	3387.24	0.592493	0.198438	0.00282857	0.0316402
ENSG00000002834	LASP1	834.833	0.591864	0.178861	0.000936056	0.0150831
ENSG00000138640	FAM13A	390.272	0.590442	0.178215	0.000922711	0.0149923
ENSG00000170876	TMEM43	871.125	0.585993	0.197191	0.00296151	0.0326689
ENSG00000144455	SUMF1	125.069	0.58574	0.206203	0.00450297	0.0420223
ENSG00000025434	NR1H3	116.489	0.584626	0.208528	0.00505376	0.045059
ENSG00000164823	OSGIN2	523.952	0.584485	0.189573	0.00204807	0.0253767
ENSG00000136810	TXN	387.838	0.583971	0.173624	0.000769843	0.0133952
ENSG00000163399	ATP1A1	1248.56	0.583638	0.187387	0.00184183	0.0238828
ENSG00000103381	CPPED1	253.237	0.582544	0.195401	0.00287058	0.0319532
ENSG00000168246	UBTD2	258.319	0.581274	0.125712	3.76656e-06	0.000268623
ENSG00000177076	ACER2	19.7967	0.580712	0.209508	0.00557496	0.0478225
ENSG00000197329	PELI1	215.496	0.57896	0.204661	0.00467117	0.0428987
ENSG00000129680	MAP7D3	345.447	0.577369	0.19421	0.00294988	0.0325992
ENSG00000167397	VKORC1	211.065	0.577019	0.18122	0.00145215	0.0202882
ENSG00000071054	MAP4K4	490.656	0.573002	0.190971	0.00269572	0.0306795
ENSG00000142192	APP	3012.32	0.572193	0.181747	0.00164228	0.0221215
ENSG00000169230	PRELID1	230.842	0.570009	0.205301	0.00549557	0.0473007
ENSG00000111816	FRK	181.529	0.568333	0.199055	0.0043017	0.0408207
ENSG00000182220	ATP6AP2	436.803	0.566653	0.18388	0.00205856	0.0254724
ENSG00000112902	SEMA5A	117.309	0.56618	0.199059	0.00445121	0.0417935
ENSG00000177628	GBA	132.431	0.564482	0.194756	0.00375069	0.0378566
ENSG00000145241	CENPC	130.974	0.564416	0.166396	0.000693824	0.0125056
ENSG00000147119	CHST7	58.7888	0.564184	0.198216	0.00442282	0.0416479
ENSG00000164574	GALNT10	252.007	0.561748	0.195	0.00396713	0.0390424
ENSG00000130338	TULP4	482.431	0.56127	0.196348	0.00425581	0.040512
ENSG00000197694	SPTAN1	1740.27	0.558484	0.197753	0.00474073	0.0432257
ENSG00000057252	SOAT1	107.519	0.553813	0.191527	0.00383328	0.0383328
ENSG00000273749	CYFIP1	638.175	0.551749	0.183023	0.00257279	0.0297358
ENSG00000164402	SEPTIN8	346.37	0.550872	0.173069	0.00145779	0.0203515
ENSG00000155660	PDIA4	244.68	0.547785	0.198751	0.00584886	0.0494819
ENSG00000180776	ZDHHC20	250.501	0.547663	0.159157	0.000579518	0.011189
ENSG00000169105	CHST14	86.4878	0.547223	0.165727	0.000960149	0.0153781
ENSG00000087448	KLHL42	133.056	0.545319	0.182851	0.00286082	0.0318832
ENSG00000160310	PRMT2	529.769	0.544938	0.185843	0.00336511	0.0350215
ENSG00000110651	CD81	1573.83	0.542298	0.180778	0.00270148	0.0307215
ENSG00000187531	SIRT7	135.821	0.537124	0.16736	0.00133018	0.0192113
ENSG00000150938	CRIM1	1699.69	0.532681	0.186372	0.00426101	0.040512
ENSG00000240972	MIF	404.551	0.531461	0.173059	0.00213352	0.0260669
ENSG00000266820	KPNA2P3	42.058	0.531363	0.182267	0.00355346	0.036466
ENSG00000196867	ZFP28	85.2424	0.531238	0.17359	0.00221109	0.0267399
ENSG00000186480	INSIG1	170.736	0.527131	0.176983	0.00289736	0.0321929
ENSG00000102316	MAGED2	1448.29	0.526783	0.142558	0.000219701	0.00557587
ENSG00000130449	ZSWIM6	86.3219	0.524245	0.174986	0.0027361	0.0308602
ENSG00000138386	NAB1	249.08	0.519039	0.185758	0.00520322	0.0458544
ENSG00000116977	LGALS8	275.306	0.518208	0.17559	0.00316505	0.0338062
ENSG00000113391	FAM172A	106.743	0.51719	0.187263	0.00574776	0.0488719
ENSG00000078124	ACER3	185.72	0.516807	0.142405	0.00028437	0.0066825
ENSG00000138449	SLC40A1	1806.91	0.514955	0.177144	0.00364922	0.0371792
ENSG00000137575	SDCBP	1043.85	0.514754	0.165662	0.00188835	0.0242976
ENSG00000277758		185.18	0.509575	0.127389	6.33001e-05	0.00232479
ENSG00000146833	TRIM4	143.941	0.509526	0.163191	0.00179459	0.0233856
ENSG00000023516	AKAP11	334.134	0.506083	0.127624	7.32687e-05	0.00260763
ENSG00000163945	UVSSA	351.708	0.504569	0.152372	0.000928218	0.015017
ENSG00000213064	SFT2D2	320.839	0.503765	0.157783	0.00140914	0.0199601
ENSG00000175938	ORAI3	104.102	0.499678	0.174023	0.00408748	0.0397316
ENSG00000111817	DSE	284.977	0.498935	0.135661	0.000235242	0.00577899
ENSG00000196937	FAM3C	491.972	0.496859	0.143581	0.000539241	0.0106005
ENSG00000188227	ZNF793	119.27	0.495654	0.180029	0.00590173	0.0497673
ENSG00000284468	SLC25A24	272.836	0.494018	0.149602	0.00095924	0.0153781
ENSG00000147439	BIN3	129.564	0.491434	0.177565	0.00564645	0.0482238
ENSG00000178904	DPY19L3	104.2	0.491058	0.172574	0.00443425	0.0417341
ENSG00000172667	ZMAT3	246.369	0.490045	0.13731	0.000358488	0.00797603
ENSG00000066933	MYO9A	647.642	0.488915	0.154465	0.00154962	0.0211364
ENSG00000135862	LAMC1	2330.76	0.487036	0.129804	0.000175366	0.00479834
ENSG00000134779	TPGS2	157.305	0.485519	0.149406	0.00115544	0.017702
ENSG00000187024	PTRH1	61.9179	0.484702	0.157818	0.00213151	0.0260596
ENSG00000143315	PIGM	90.9812	0.484647	0.149544	0.00119177	0.0180631
ENSG00000131724	IL13RA1	998.859	0.484548	0.115998	2.95096e-05	0.0012869
ENSG00000134824	FADS2	331.621	0.48257	0.168637	0.00421523	0.0403888
ENSG00000173542	MOB1B	344.173	0.480943	0.136434	0.000423322	0.00901519
ENSG00000171862	PTEN	657.212	0.479982	0.135271	0.00038775	0.00846634
ENSG00000101294	HM13	414.123	0.478332	0.128002	0.000186293	0.00499874
ENSG00000187601	MAGEH1	139.252	0.477735	0.169205	0.00475154	0.0432813
ENSG00000130508	PXDN	452.485	0.476637	0.173217	0.00592915	0.049793
ENSG00000021355	SERPINB1	361.837	0.476342	0.161839	0.00324729	0.0342211
ENSG00000067167	TRAM1	803.795	0.476279	0.140905	0.000724459	0.0129042
ENSG00000136279	DBNL	602.527	0.475489	0.167177	0.00445192	0.0417935
ENSG00000114331	ACAP2	243.601	0.474043	0.128473	0.000224393	0.00565381
ENSG00000154114	TBCEL	179.932	0.470919	0.161461	0.00353851	0.0364059
ENSG00000160789	LMNA	3941.74	0.470258	0.139267	0.000733681	0.0130055
ENSG00000164924	YWHAZ	2055.59	0.469717	0.136852	0.000598485	0.0113762
ENSG00000141380	SS18	293.897	0.468492	0.158519	0.00312231	0.0335576
ENSG00000100243	CYB5R3	671.658	0.468121	0.136909	0.000628016	0.0117196
ENSG00000198369	SPRED2	206.755	0.465192	0.148201	0.00169568	0.0225601
ENSG00000068366	ACSL4	485.789	0.462747	0.137005	0.000731238	0.0129877
ENSG00000142657	PGD	387.526	0.46088	0.149352	0.00202961	0.0253014
ENSG00000150776	NKAPD1	215.62	0.459208	0.14083	0.00111126	0.0172054
ENSG00000160213	CSTB	537.822	0.45809	0.139218	0.00100028	0.0158119
ENSG00000180879	SSR4	478.71	0.45657	0.160216	0.00437577	0.0413529
ENSG00000165475	CRYL1	207.505	0.451759	0.0983954	4.40566e-06	0.000300238
ENSG00000158691	ZSCAN12	51.0071	0.4498	0.161769	0.00542742	0.0470172
ENSG00000172757	CFL1	1531.51	0.449195	0.15622	0.00403508	0.0393872
ENSG00000145860	RNF145	404.11	0.447466	0.135585	0.000965966	0.0154152
ENSG00000120784	ZFP30	121.305	0.446831	0.159516	0.00509189	0.0451957
ENSG00000171314	PGAM1	760.593	0.446596	0.160062	0.00526861	0.046141
ENSG00000197548	ATG7	222.902	0.44476	0.137655	0.0012337	0.0184703
ENSG00000131238	PPT1	459.916	0.443417	0.155493	0.00434869	0.0411712
ENSG00000108187	PBLD	64.2578	0.438593	0.147926	0.00302742	0.0330787
ENSG00000204271	SPIN3	143.098	0.437127	0.124771	0.000459313	0.0095066
ENSG00000147121	KRBOX4	93.8131	0.43494	0.121014	0.000325466	0.00740243
ENSG00000186635	ARAP1	740.162	0.43424	0.144075	0.00257832	0.0297809
ENSG00000132670	PTPRA	377.24	0.431299	0.153898	0.00507092	0.0451403
ENSG00000168734	PKIG	546.707	0.431243	0.127065	0.00068909	0.0124671
ENSG00000072042	RDH11	201.561	0.430793	0.145973	0.00316566	0.0338062
ENSG00000151135	TMEM263	323.454	0.426591	0.134124	0.00146988	0.0204273
ENSG00000180354	MTURN	1597.33	0.4255	0.137965	0.00204165	0.0253655
ENSG00000154642	C21orf91	112.859	0.424043	0.147893	0.00414083	0.0399677
ENSG00000164323	CFAP97	182.638	0.423885	0.152856	0.00555244	0.047696
ENSG00000178996	SNX18	350.959	0.414904	0.143925	0.00394192	0.03887
ENSG00000183726	TMEM50A	531.557	0.414474	0.149411	0.00553636	0.0475801
ENSG00000154429	CCSAP	99.0109	0.413913	0.139432	0.002992	0.0328477
ENSG00000139921	TMX1	248.949	0.41265	0.125121	0.000973753	0.0154858
ENSG00000205352	PRR13	316.534	0.412285	0.146456	0.00487641	0.0440337
ENSG00000171867	PRNP	955.82	0.410812	0.11667	0.000429672	0.00908731
ENSG00000213625	LEPROT	854.701	0.409118	0.103448	7.65969e-05	0.00271035
ENSG00000105254	TBCB	561.318	0.408737	0.111312	0.00024068	0.00588116
ENSG00000030582	GRN	916.818	0.406923	0.14553	0.0051715	0.0457479
ENSG00000163659	TIPARP	182.537	0.406739	0.129338	0.00166217	0.0222958
ENSG00000075420	FNDC3B	502.014	0.406149	0.111098	0.00025641	0.00619965
ENSG00000065135	GNAI3	325.254	0.403827	0.144997	0.0053517	0.0466026
ENSG00000165704	HPRT1	194.196	0.403121	0.14096	0.00423867	0.0405041
ENSG00000204852	TCTN1	194.683	0.402722	0.137493	0.00340016	0.0353064
ENSG00000136156	ITM2B	3494.78	0.401673	0.120573	0.00086422	0.0144037
ENSG00000076043	REXO2	519.78	0.395893	0.136949	0.00384257	0.0383632
ENSG00000131473	ACLY	440.343	0.394856	0.137118	0.00398081	0.0391068
ENSG00000100749	VRK1	198.735	0.394393	0.123517	0.00140791	0.019958
ENSG00000166347	CYB5A	270.512	0.394189	0.121621	0.00119062	0.0180605
ENSG00000283009	ZNF436	335.098	0.394087	0.133245	0.0031003	0.0334775
ENSG00000101752	MIB1	306.08	0.392964	0.123595	0.00147555	0.0204752
ENSG00000143753	DEGS1	406.262	0.392032	0.118855	0.000972353	0.0154769
ENSG00000146535	GNA12	365.665	0.388031	0.128429	0.00251635	0.029303
ENSG00000185896	LAMP1	1419.58	0.386644	0.140475	0.005916	0.0497673
ENSG00000163281	GNPDA2	142.227	0.381721	0.136098	0.00503567	0.0450444
ENSG00000186020	ZNF529	182.519	0.381057	0.10469	0.000272767	0.00647602
ENSG00000136240	KDELR2	756.159	0.378576	0.12203	0.00192018	0.0245186
ENSG00000117862	TXNDC12	221.44	0.371719	0.124975	0.00293612	0.0324668
ENSG00000122642	FKBP9	1046.94	0.368592	0.122436	0.0026083	0.0300405
ENSG00000004700	RECQL	323.058	0.364256	0.113738	0.00136197	0.0194718
ENSG00000196437	ZNF569	103.03	0.363373	0.120897	0.00265021	0.0303825
ENSG00000197713	RPE	167.839	0.358566	0.128729	0.00534578	0.046573
ENSG00000122417	ODF2L	286.075	0.35806	0.121619	0.00323895	0.034192
ENSG00000127603	MACF1	2548.92	0.346901	0.0759455	4.92967e-06	0.000321653
ENSG00000135506	OS9	650.228	0.346377	0.117742	0.00326267	0.0343032
ENSG00000064115	TM7SF3	354.182	0.344989	0.124243	0.00549112	0.0473007
ENSG00000124942	AHNAK	25681.9	0.344365	0.11487	0.00271869	0.0308029
ENSG00000137693	YAP1	1581.79	0.34382	0.11769	0.00348466	0.0360415
ENSG00000084093	REST	324.54	0.342622	0.0901167	0.000143545	0.0041991
ENSG00000283771	TMEM256	158.891	0.342406	0.118968	0.00400028	0.0391725
ENSG00000172954	LCLAT1	178.743	0.340256	0.123541	0.0058838	0.0496842
ENSG00000169093	ASMTL	320.407	0.339442	0.115174	0.00320663	0.0340396
ENSG00000122545	SEPTIN7	1150.18	0.3365	0.112217	0.00271181	0.0307628
ENSG00000115993	TRAK2	763.335	0.330271	0.111488	0.00305267	0.03318
ENSG00000166479	TMX3	460.89	0.327164	0.112472	0.00362752	0.0370193
ENSG00000115306	SPTBN1	5230.16	0.323506	0.112577	0.00405764	0.0395386
ENSG00000002330	BAD	291.607	0.318097	0.103621	0.00214201	0.0261013
ENSG00000151176	PLBD2	597.064	0.313791	0.097907	0.00135065	0.0193853
ENSG00000168002	POLR2G	288.814	0.313249	0.101348	0.00199595	0.0250174
ENSG00000112763	BTN2A1	303.516	0.310983	0.110716	0.00497204	0.0446053
ENSG00000188938	FAM120AOS	616.41	0.308488	0.0993199	0.00189632	0.0243428
ENSG00000101367	MAPRE1	693.034	0.305451	0.107312	0.00442204	0.0416479
ENSG00000084073	ZMPSTE24	395.158	0.303183	0.0984293	0.00206853	0.0255443
ENSG00000145782	ATG12	469.738	0.297949	0.100258	0.00296035	0.0326689
ENSG00000198586	TLK1	275.019	0.296999	0.0837042	0.000387887	0.00846634
ENSG00000086065	CHMP5	509.918	0.295554	0.0870099	0.000681829	0.012401
ENSG00000263465	SRSF8	565.808	0.290203	0.100099	0.00374169	0.0378073
ENSG00000117899	MESD	286.564	0.286741	0.0806192	0.00037549	0.00830411
ENSG00000044115	CTNNA1	2152.19	0.276143	0.0854105	0.00122445	0.0184439
ENSG00000165476	REEP3	309.104	0.275711	0.092947	0.00301381	0.0330165
ENSG00000197961	ZNF121	240.624	0.273564	0.0984805	0.00547196	0.047278
ENSG00000010270	STARD3NL	206.699	0.268903	0.0920337	0.00348027	0.0360163
ENSG00000137075	RNF38	384.836	0.265865	0.0895036	0.00297378	0.032733
ENSG00000150093	ITGB1	4773.61	0.263055	0.0889728	0.0031107	0.0335111
ENSG00000265808	SEC22B	637.319	0.256458	0.069161	0.000208796	0.00542049
ENSG00000112697	TMEM30A	948.688	0.252577	0.0892155	0.00463895	0.0426783
ENSG00000125821	DTD1	225.315	0.252544	0.0804534	0.00169517	0.0225601
ENSG00000141367	CLTC	1560.15	0.244689	0.0759831	0.0012805	0.0188161
ENSG00000143761	ARF1	3229.8	-0.185206	0.0574194	0.00125757	0.0186307
ENSG00000071626	DAZAP1	1170.69	-0.189378	0.0641056	0.00313518	0.0336369
ENSG00000017797	RALBP1	1329.21	-0.190045	0.0599749	0.00153099	0.0210164
ENSG00000176986	SEC24C	1195.72	-0.192274	0.0619737	0.0019189	0.0245186
ENSG00000110107	PRPF19	755.034	-0.200699	0.0642577	0.00178808	0.0233225
ENSG00000158109	TPRG1L	1189.93	-0.203469	0.0699521	0.0036295	0.0370193
ENSG00000115307	AUP1	782.543	-0.205413	0.0668585	0.00212375	0.0260393
ENSG00000122490	SLC66A2	730.305	-0.205853	0.0745102	0.00573172	0.0487806
ENSG00000140612	SEC11A	1147.7	-0.21423	0.066541	0.00128403	0.0188161
ENSG00000152102	FAM168B	2063.74	-0.215587	0.0632692	0.000655712	0.0120651
ENSG00000126261	UBA2	1601.75	-0.218534	0.0779928	0.00507903	0.045147
ENSG00000139697	SBNO1	709.548	-0.219261	0.0701425	0.00177236	0.023244
ENSG00000120963	ZNF706	724.72	-0.219669	0.0741832	0.00306479	0.03325
ENSG00000188986	NELFB	786.097	-0.222518	0.0690089	0.001262	0.0186662
ENSG00000196363	WDR5	535.233	-0.226425	0.0754951	0.00270685	0.0307489
ENSG00000185236	RAB11B	1091.59	-0.228269	0.0789948	0.00385652	0.0384349
ENSG00000106263	EIF3B	2150.3	-0.228679	0.0744327	0.00212418	0.0260393
ENSG00000198912	C1orf174	228.474	-0.230749	0.0758535	0.00234983	0.0279307
ENSG00000125970	RALY	1844.12	-0.232204	0.0821169	0.00468805	0.0430008
ENSG00000170296	GABARAP	3349.18	-0.235354	0.0797877	0.00318035	0.0338427
ENSG00000147403	RPL10	16851.2	-0.239647	0.079463	0.00256272	0.0296567
ENSG00000141867	BRD4	1171.16	-0.241926	0.0806004	0.00268608	0.0306497
ENSG00000102974	CTCF	794.753	-0.243022	0.0809478	0.00268032	0.0306322
ENSG00000284009	PLSCR3	313.638	-0.244712	0.0860555	0.0044599	0.0418471
ENSG00000090273	NUDC	1333.6	-0.245431	0.0687532	0.000357338	0.00796469
ENSG00000157212	PAXIP1	141.795	-0.251091	0.0910363	0.00581302	0.049254
ENSG00000127980	PEX1	369.653	-0.252051	0.0898859	0.00504539	0.0450499
ENSG00000153015	CWC27	400.852	-0.252364	0.0835314	0.00251783	0.029303
ENSG00000144713	RPL32	6360.84	-0.252891	0.0894112	0.00467812	0.0429314
ENSG00000187954	CYHR1	858.649	-0.25323	0.0857593	0.00314906	0.0337369
ENSG00000213593	TMX2	618.872	-0.25341	0.0739432	0.000610084	0.0115252
ENSG00000123066	MED13L	1288.11	-0.253767	0.0911978	0.00539255	0.0468474
ENSG00000048707	VPS13D	1764.17	-0.255748	0.0851178	0.002659	0.0304458
ENSG00000186501	TMEM222	351.822	-0.25582	0.0765757	0.000835517	0.0140783
ENSG00000134452	FBH1	700.588	-0.257029	0.0824142	0.00181623	0.0236266
ENSG00000133275	CSNK1G2	741.266	-0.257945	0.0694901	0.000205658	0.0053828
ENSG00000205250	E2F4	545.252	-0.259125	0.0750595	0.000555901	0.0108124
ENSG00000116350	SRSF4	1341.45	-0.261196	0.0881516	0.00304623	0.033166
ENSG00000148730	EIF4EBP2	2724.45	-0.262132	0.0950272	0.00580674	0.0492369
ENSG00000102606	ARHGEF7	1225.32	-0.263169	0.0952123	0.00570937	0.0486805
ENSG00000125817	CENPB	2034.72	-0.264567	0.0778989	0.000683066	0.012401
ENSG00000121851	POLR3GL	711.115	-0.265181	0.0917561	0.00385167	0.0384287
ENSG00000119760	SUPT7L	625.87	-0.266378	0.0690943	0.000115596	0.00357473
ENSG00000122033	MTIF3	712.509	-0.266667	0.0905955	0.00324535	0.0342211
ENSG00000182199	SHMT2	542.078	-0.267775	0.0902577	0.00300931	0.0329984
ENSG00000125686	MED1	532.593	-0.267787	0.0834294	0.00132854	0.0192089
ENSG00000140829	DHX38	1139.06	-0.267835	0.0846092	0.00154786	0.0211281
ENSG00000131931	THAP1	184.922	-0.268458	0.0973064	0.00579968	0.0492369
ENSG00000115816	CEBPZ	766.833	-0.2693	0.0873343	0.00204546	0.0253754
ENSG00000117410	ATP6V0B	758.685	-0.269463	0.0904019	0.00287566	0.0319904
ENSG00000100982	PCIF1	623.122	-0.270579	0.0853426	0.00152173	0.0209266
ENSG00000104679	R3HCC1	535.391	-0.272347	0.0868058	0.00170438	0.0226267
ENSG00000122729	ACO1	879.142	-0.272864	0.0845058	0.00124253	0.0184971
ENSG00000248333	CDK11B	1158.89	-0.273033	0.0974029	0.00506087	0.0450726
ENSG00000198911	SREBF2	1074.59	-0.27663	0.0957914	0.00387901	0.0384891
ENSG00000116809	ZBTB17	413.451	-0.27698	0.0978103	0.00462857	0.0426524
ENSG00000025770	NCAPH2	480.181	-0.277012	0.095406	0.00369006	0.0374295
ENSG00000115268	RPS15	4375.25	-0.278496	0.0886433	0.00167936	0.0224077
ENSG00000167113	COQ4	369.581	-0.280435	0.0757313	0.000213045	0.00549025
ENSG00000108523	RNF167	1089.59	-0.280596	0.0820204	0.00062379	0.0116911
ENSG00000157538	VPS26C	830.741	-0.280925	0.0881696	0.00144158	0.0202228
ENSG00000089289	IGBP1	987.291	-0.28149	0.0923788	0.00231043	0.02761
ENSG00000164081	TEX264	282.262	-0.281619	0.0871933	0.00123866	0.0184958
ENSG00000170638	TRABD	388.479	-0.283182	0.100627	0.00489022	0.0441079
ENSG00000100129	EIF3L	4900.74	-0.283391	0.0987219	0.0040969	0.0397316
ENSG00000075785	RAB7A	4464.66	-0.284326	0.0911701	0.00181693	0.0236266
ENSG00000065427	KARS1	2636.05	-0.285557	0.102659	0.00540886	0.0469415
ENSG00000197756	RPL37A	11577.8	-0.285822	0.0920261	0.00189715	0.0243428
ENSG00000124795	DEK	2160.12	-0.285953	0.102298	0.00518518	0.0458027
ENSG00000165283	STOML2	1409.69	-0.286196	0.0951648	0.0026352	0.0302773
ENSG00000137171	KLC4	461.01	-0.287683	0.0997372	0.00392146	0.038793
ENSG00000169371	SNUPN	340.257	-0.288496	0.0800087	0.000311184	0.00716619
ENSG00000164828	SUN1	3857.45	-0.289228	0.102898	0.00494144	0.0443957
ENSG00000162244	RPL29	9328.1	-0.289256	0.0933068	0.00193487	0.0246549
ENSG00000243667	WDR92	228.905	-0.293009	0.0992721	0.00316162	0.0338043
ENSG00000084092	NOA1	392.24	-0.293812	0.0961223	0.00223829	0.0269886
ENSG00000013306	SLC25A39	595.359	-0.294359	0.0966126	0.00231297	0.0276175
ENSG00000090013	BLVRB	981.613	-0.294464	0.102901	0.00421479	0.0403888
ENSG00000162298	SYVN1	562.793	-0.294557	0.0911347	0.0012288	0.0184439
ENSG00000100325	ASCC2	689.145	-0.295232	0.104636	0.00477996	0.0434542
ENSG00000086827	ZW10	235.848	-0.295568	0.10666	0.00558652	0.0478771
ENSG00000090861	AARS1	1443.32	-0.295991	0.0851119	0.000505802	0.0100941
ENSG00000163864	NMNAT3	1556.59	-0.296856	0.0906546	0.00105816	0.0165703
ENSG00000183624	HMCES	946.917	-0.297318	0.0941726	0.00159316	0.0216022
ENSG00000172809	RPL38	4405.12	-0.297414	0.0925104	0.0013048	0.0189864
ENSG00000282947	HNRNPL	1570.87	-0.297821	0.107245	0.00548596	0.0473007
ENSG00000103194	USP10	1179.05	-0.298062	0.106833	0.0052711	0.046141
ENSG00000127463	EMC1	699.049	-0.298292	0.0948549	0.00166249	0.0222958
ENSG00000133265	HSPBP1	480.37	-0.300809	0.10741	0.00510147	0.045259
ENSG00000174231	PRPF8	4207.71	-0.300986	0.104852	0.00409731	0.0397316
ENSG00000134419	RPS15A	6478.69	-0.30147	0.100972	0.00282947	0.0316402
ENSG00000115241	PPM1G	1066.44	-0.30162	0.0771441	9.23631e-05	0.00306766
ENSG00000140988	RPS2	13228.9	-0.301922	0.093799	0.0012872	0.0188299
ENSG00000179526	SHARPIN	684.303	-0.303848	0.0901785	0.0007533	0.0132638
ENSG00000273594	EEF1D	3631.25	-0.306689	0.0966497	0.00150767	0.0207799
ENSG00000047634	SCML1	409.792	-0.310098	0.108875	0.00439671	0.0414869
ENSG00000174917	MICOS13	799.694	-0.313898	0.104056	0.00255599	0.0296029
ENSG00000074964	ARHGEF10L	1889.53	-0.315172	0.113755	0.00559483	0.0479036
ENSG00000163382	NAXE	695.969	-0.315394	0.114637	0.00593679	0.0498344
ENSG00000156599	ZDHHC5	1281.2	-0.31543	0.105213	0.00271742	0.0308029
ENSG00000148606	POLR3A	525.18	-0.316767	0.104829	0.00251321	0.029303
ENSG00000104853	CLPTM1	1102.27	-0.316777	0.0764202	3.39511e-05	0.00143067
ENSG00000130717	UCK1	509.813	-0.317828	0.111456	0.00434983	0.0411712
ENSG00000143891	GALM	230.089	-0.31835	0.0993975	0.001361	0.0194718
ENSG00000145919	BOD1	840.09	-0.318931	0.0910337	0.000459291	0.0095066
ENSG00000169733	RFNG	480.552	-0.318989	0.110805	0.00399138	0.0391484
ENSG00000087269	NOP14	598.737	-0.320312	0.0916374	0.000473305	0.00965357
ENSG00000072501	SMC1A	1004.02	-0.320711	0.110835	0.00380868	0.0382433
ENSG00000161016	RPL8	13293.8	-0.320975	0.0800915	6.13382e-05	0.00227087
ENSG00000113734	BNIP1	93.9701	-0.321019	0.088587	0.000290339	0.0067709
ENSG00000153574	RPIA	423.291	-0.321283	0.113373	0.00459885	0.0425434
ENSG00000142186	SCYL1	1344.33	-0.321956	0.0920882	0.000471999	0.00964644
ENSG00000137767	SQOR	819.645	-0.322987	0.117203	0.00585522	0.0494819
ENSG00000089220	PEBP1	5919.69	-0.323152	0.108238	0.00283042	0.0316402
ENSG00000101158	NELFCD	750.809	-0.323406	0.0877257	0.000227312	0.00569053
ENSG00000124535	WRNIP1	658.713	-0.323722	0.0854743	0.000152256	0.00434571
ENSG00000171456	ASXL1	851.663	-0.323772	0.113522	0.00434353	0.041154
ENSG00000115073	ACTR1B	1535.08	-0.324309	0.095611	0.000693925	0.0125056
ENSG00000178028	DMAP1	606.15	-0.324364	0.0857337	0.000154702	0.00438601
ENSG00000112658	SRF	1662.01	-0.325959	0.110858	0.00327868	0.0343944
ENSG00000143543	JTB	1070.9	-0.327438	0.0929471	0.000426947	0.00906093
ENSG00000179409	GEMIN4	242.093	-0.328401	0.101718	0.00124421	0.0185073
ENSG00000133706	LARS1	2055.04	-0.328616	0.101229	0.00116932	0.0178403
ENSG00000104529	EEF1D	2136.97	-0.32936	0.108418	0.0023826	0.0282455
ENSG00000175390	EIF3F	2872.58	-0.329412	0.0961895	0.000615673	0.0115988
ENSG00000100380	ST13	5610.4	-0.32981	0.106478	0.00195204	0.0247362
ENSG00000164327	RICTOR	628.754	-0.33023	0.117137	0.00481485	0.0436558
ENSG00000215440	NPEPL1	1204.12	-0.330394	0.103283	0.00137939	0.0196751
ENSG00000136444	RSAD1	983.761	-0.330405	0.107179	0.00205111	0.0253974
ENSG00000162714	ZNF496	563.685	-0.331436	0.119671	0.00561303	0.0480371
ENSG00000170631	ZNF16	109.775	-0.333129	0.0964933	0.000555713	0.0108124
ENSG00000089022	MAPKAPK5	554.994	-0.33402	0.111978	0.00285532	0.0318411
ENSG00000179958	DCTPP1	478.084	-0.334213	0.110397	0.00246689	0.0289481
ENSG00000102119	EMD	828.428	-0.334418	0.0977556	0.000624014	0.0116911
ENSG00000173812	EIF1	14436.1	-0.336934	0.121855	0.00569154	0.0485509
ENSG00000064999	ANKS1A	755.305	-0.337381	0.103005	0.00105517	0.0165376
ENSG00000167671	UBXN6	2038.88	-0.337435	0.101745	0.000911593	0.0148849
ENSG00000186532	SMYD4	404.31	-0.337475	0.104036	0.00117932	0.0179632
ENSG00000158079	PTPDC1	172.453	-0.337765	0.121604	0.00547645	0.0472861
ENSG00000104969	SGTA	1373.13	-0.339072	0.112924	0.00267632	0.0306055
ENSG00000163527	STT3B	1921.92	-0.339193	0.106112	0.00139074	0.0197603
ENSG00000185019	UBOX5	227.297	-0.34031	0.1176	0.00380621	0.0382433
ENSG00000166313	APBB1	861.918	-0.341347	0.0971015	0.00043916	0.0092349
ENSG00000119638	NEK9	2684.98	-0.342256	0.108905	0.00167391	0.0223674
ENSG00000103510	KAT8	897.305	-0.343245	0.11634	0.00317415	0.0338427
ENSG00000205937	RNPS1	2414.32	-0.34468	0.112763	0.00223813	0.0269886
ENSG00000096070	BRPF3	560.442	-0.3448	0.102661	0.000783309	0.0135205
ENSG00000154743	TSEN2	169.449	-0.345489	0.118974	0.00368529	0.0374039
ENSG00000211451	GNRHR2	74.4646	-0.345531	0.12153	0.00446655	0.0418668
ENSG00000136732	GYPC	1366.53	-0.346701	0.103722	0.000830021	0.0140114
ENSG00000089335	ZNF302	931.191	-0.346904	0.103415	0.000795128	0.0136612
ENSG00000169564	PCBP1	6762.95	-0.347547	0.114133	0.00232589	0.0276999
ENSG00000135070	ISCA1	1567.49	-0.348885	0.124793	0.00517863	0.0457889
ENSG00000007866	TEAD3	668.547	-0.350024	0.121511	0.0039693	0.0390424
ENSG00000164610	RP9	299.458	-0.350428	0.111892	0.00173717	0.0229296
ENSG00000185883	ATP6V0C	1424.15	-0.350438	0.119142	0.00326783	0.0343032
ENSG00000105755	ETHE1	134.213	-0.351842	0.111215	0.00155821	0.0212222
ENSG00000137817	PARP6	919.193	-0.351848	0.0898065	8.93443e-05	0.00299442
ENSG00000116685	KIAA2013	944.967	-0.354652	0.103818	0.000635236	0.011792
ENSG00000136436	CALCOCO2	2224.26	-0.355306	0.0981798	0.000295816	0.00686382
ENSG00000130305	NSUN5	458.977	-0.355577	0.111402	0.00141376	0.0199988
ENSG00000038532	CLEC16A	464.518	-0.355902	0.108243	0.00100901	0.0159089
ENSG00000134243	SORT1	2176.44	-0.35674	0.107504	0.000905331	0.0148336
ENSG00000160256	FAM207A	214.526	-0.356966	0.117863	0.0024564	0.0288988
ENSG00000083544	TDRD3	449.328	-0.357137	0.106191	0.000770545	0.0133952
ENSG00000285482	DGAT1	576.315	-0.357817	0.127479	0.00500253	0.0448133
ENSG00000173818	ENDOV	207.54	-0.358802	0.124173	0.00385812	0.0384349
ENSG00000133687	TMTC1	786.853	-0.358909	0.122976	0.00351682	0.0362518
ENSG00000137818	RPLP1	20120.3	-0.360501	0.111442	0.00121692	0.0183686
ENSG00000183696	UPP1	271.988	-0.361225	0.110139	0.0010391	0.0163415
ENSG00000011451	WIZ	511.591	-0.362193	0.107973	0.000795172	0.0136612
ENSG00000008282	SYPL1	2259.2	-0.362266	0.11652	0.00187687	0.0242492
ENSG00000244274	DBNDD2	2076.07	-0.362883	0.12419	0.00347806	0.0360136
ENSG00000143258	USP21	381.336	-0.3632	0.118282	0.002136	0.0260695
ENSG00000101940	WDR13	1343.62	-0.364019	0.100831	0.000305993	0.00707321
ENSG00000142655	PEX14	253.293	-0.365066	0.1133	0.00127243	0.0187673
ENSG00000108788	MLX	1031.23	-0.365183	0.108606	0.000772539	0.0134007
ENSG00000099910	KLHL22	385.65	-0.365221	0.12618	0.00379839	0.0382433
ENSG00000112972	HMGCS1	521.575	-0.365925	0.106821	0.000613453	0.011577
ENSG00000065978	YBX1	17457	-0.367166	0.106721	0.000580824	0.0111932
ENSG00000260914		1153.6	-0.367533	0.13356	0.00592653	0.049793
ENSG00000172053	QARS1	2890.1	-0.369894	0.130561	0.00460987	0.0425811
ENSG00000176209	SMIM19	562.208	-0.370646	0.1322	0.00505248	0.045059
ENSG00000168286	THAP11	695.208	-0.370737	0.118414	0.00174297	0.0229732
ENSG00000100445	SDR39U1	850.744	-0.371227	0.123854	0.00272379	0.0308317
ENSG00000229809	ZNF688	210.527	-0.371825	0.0962636	0.000112199	0.00349908
ENSG00000171443	ZNF524	304.501	-0.372049	0.107389	0.000531225	0.010499
ENSG00000169951	ZNF764	111.119	-0.372327	0.12561	0.00303512	0.0331431
ENSG00000167658	EEF2	46606.5	-0.3725	0.105391	0.000408627	0.00877333
ENSG00000100714	MTHFD1	1750.64	-0.373402	0.126387	0.00313248	0.0336276
ENSG00000172878	METAP1D	255.771	-0.373654	0.129126	0.00380718	0.0382433
ENSG00000132612	VPS4A	1637.05	-0.375202	0.112	0.000808023	0.0138175
ENSG00000063245	EPN1	2499.36	-0.375442	0.13281	0.0046999	0.0430008
ENSG00000070476	ZXDC	596.938	-0.376556	0.116177	0.00119019	0.0180605
ENSG00000108826	MRPL27	617.952	-0.377317	0.122085	0.00199744	0.025019
ENSG00000085832	EPS15	1516.38	-0.378849	0.115714	0.00106035	0.0165905
ENSG00000099821	POLRMT	1078.83	-0.379023	0.101908	0.000199807	0.00526711
ENSG00000144749	LRIG1	1547.18	-0.38	0.119938	0.00153336	0.0210237
ENSG00000133112	TPT1	97429.4	-0.380211	0.137498	0.00568872	0.0485494
ENSG00000160124	MIX23	223.465	-0.380414	0.135874	0.00511422	0.0453502
ENSG00000135929	CYP27A1	576.025	-0.380674	0.135652	0.00501213	0.0448775
ENSG00000100568	VTI1B	1461.27	-0.381368	0.103028	0.000214239	0.00550558
ENSG00000142252	GEMIN7	172.744	-0.383181	0.129694	0.00313177	0.0336276
ENSG00000065029	ZNF76	1045.45	-0.38366	0.138434	0.00558096	0.0478517
ENSG00000160688	FLAD1	401.683	-0.383763	0.0936246	4.15028e-05	0.00165591
ENSG00000276802	HERC2	1069.18	-0.384552	0.120694	0.00144164	0.0202228
ENSG00000215021	PHB2	2914.11	-0.385571	0.0992071	0.00010169	0.00332344
ENSG00000198952	SMG5	2096.88	-0.386451	0.126047	0.00216996	0.0263724
ENSG00000111832	RWDD1	1178.25	-0.38763	0.103231	0.000173351	0.00477495
ENSG00000125652	ALKBH7	1258.34	-0.388928	0.131399	0.0030773	0.0333268
ENSG00000157823	AP3S2	1159.81	-0.390263	0.141498	0.00581411	0.049254
ENSG00000288301	NEURL4	828.825	-0.390512	0.127796	0.00224508	0.027035
ENSG00000141279	NPEPPS	3771.09	-0.39199	0.11807	0.000900217	0.014767
ENSG00000158850	B4GALT3	242.966	-0.392608	0.133474	0.00326683	0.0343032
ENSG00000182552	RWDD4	865.976	-0.392635	0.129506	0.00243105	0.028669
ENSG00000119227	PIGZ	137.871	-0.394059	0.139053	0.00459868	0.0425434
ENSG00000125834	STK35	273.589	-0.39615	0.118117	0.000796858	0.0136774
ENSG00000185252	ZNF74	136.838	-0.397041	0.142149	0.0052202	0.0459138
ENSG00000130669	PAK4	226.013	-0.398058	0.126717	0.00168185	0.0224246
ENSG00000060237	WNK1	4992.06	-0.403879	0.139609	0.00381673	0.0382713
ENSG00000148343	MIGA2	518.934	-0.40401	0.140517	0.00403808	0.0393872
ENSG00000105220	GPI	6909.89	-0.404455	0.143743	0.00489691	0.0441466
ENSG00000156502	SUPV3L1	596.204	-0.406474	0.134882	0.00258204	0.0298053
ENSG00000131368	MRPS25	1242.65	-0.408102	0.144486	0.00473525	0.0431971
ENSG00000017260	ATP2C1	659.005	-0.408131	0.125649	0.0011614	0.0177785
ENSG00000179632	MAF1	4142.81	-0.408773	0.136399	0.0027275	0.0308458
ENSG00000198816	ZNF358	2288	-0.411909	0.137041	0.00264941	0.0303825
ENSG00000095059	DHPS	876.424	-0.412772	0.10817	0.00013565	0.00401281
ENSG00000148660	CAMK2G	3113.03	-0.413774	0.139632	0.00304349	0.0331622
ENSG00000166889	PATL1	988.46	-0.414463	0.111766	0.000208639	0.00542049
ENSG00000142039	CCDC97	536.614	-0.414529	0.120004	0.000551737	0.010777
ENSG00000142687	KIAA0319L	1471.55	-0.414661	0.106589	0.000100127	0.00330167
ENSG00000138002	IFT172	475.261	-0.414755	0.121113	0.000615873	0.0115988
ENSG00000137942	FNBP1L	572.695	-0.41532	0.143713	0.00385331	0.0384287
ENSG00000116221	MRPL37	1569.75	-0.418648	0.131385	0.00144041	0.0202228
ENSG00000076984	MAP2K7	1131.83	-0.419504	0.119215	0.000433387	0.00914486
ENSG00000156709	AIFM1	1384.86	-0.420583	0.147676	0.00439944	0.0414914
ENSG00000142002	DPP9	1301.24	-0.420941	0.128001	0.00100696	0.0158903
ENSG00000126351	THRA	2292.12	-0.422469	0.11265	0.000176634	0.0048149
ENSG00000162032	SPSB3	800.308	-0.42253	0.108549	9.92094e-05	0.00327729
ENSG00000163528	CHCHD4	333.879	-0.423531	0.150692	0.00494543	0.0444099
ENSG00000102981	PARD6A	56.6497	-0.42386	0.132277	0.00135374	0.0194071
ENSG00000041880	PARP3	308.722	-0.424275	0.12585	0.000748233	0.0132046
ENSG00000128294	TPST2	480.312	-0.425283	0.143404	0.00302054	0.0330624
ENSG00000115677	HDLBP	13104.6	-0.427431	0.117085	0.000261617	0.00630073
ENSG00000102125	TAZ	711.467	-0.428055	0.151394	0.00469253	0.0430008
ENSG00000130204	TOMM40	618.765	-0.428935	0.106942	6.04885e-05	0.00224393
ENSG00000164713	BRI3	812.985	-0.429302	0.0778928	3.55882e-08	8.39515e-06
ENSG00000116903	EXOC8	317.764	-0.429802	0.152457	0.00481485	0.0436558
ENSG00000066629	EML1	876.709	-0.431966	0.155025	0.00532927	0.0464953
ENSG00000254772	EEF1G	38425	-0.431986	0.134248	0.00129166	0.0188774
ENSG00000276726	DNAJA3	1215.35	-0.432407	0.150084	0.00396294	0.0390424
ENSG00000160131	VMA21	306.836	-0.433181	0.152499	0.00450369	0.0420223
ENSG00000184887	BTBD6	2228.04	-0.433491	0.144274	0.00265904	0.0304458
ENSG00000119414	PPP6C	1768.3	-0.433914	0.134046	0.00120767	0.0182841
ENSG00000120942	UBIAD1	347.983	-0.434331	0.103977	2.95147e-05	0.0012869
ENSG00000126934	MAP2K2	1428.16	-0.43523	0.147343	0.00313829	0.0336507
ENSG00000131061	ZNF341	110.908	-0.4354	0.157816	0.00579952	0.0492369
ENSG00000169957	ZNF768	1525.98	-0.436196	0.149914	0.00361843	0.0369679
ENSG00000169660	HEXD	469.052	-0.436646	0.112726	0.000107273	0.00342857
ENSG00000131943	C19orf12	934.084	-0.43684	0.140121	0.00182333	0.0236929
ENSG00000067836	ROGDI	721.946	-0.438544	0.141622	0.00195771	0.0247362
ENSG00000183605	SFXN4	579.739	-0.438856	0.152914	0.0041054	0.0397784
ENSG00000114982	KANSL3	1809.74	-0.439648	0.10975	6.17812e-05	0.00228268
ENSG00000177666	PNPLA2	3862.01	-0.440693	0.128783	0.000621673	0.0116722
ENSG00000164897	TMUB1	529.934	-0.440979	0.123249	0.000346294	0.00776104
ENSG00000288325	GPS2	1059.57	-0.441368	0.101691	1.42295e-05	0.000748065
ENSG00000159069	FBXW5	3416.65	-0.44195	0.135113	0.00107179	0.0166702
ENSG00000284571	FLII	7236.65	-0.44227	0.131928	0.000801238	0.0137388
ENSG00000179364	PACS2	2691.37	-0.442623	0.111605	7.30965e-05	0.00260763
ENSG00000266964	FXYD1	3731.16	-0.442901	0.151866	0.00354115	0.0364059
ENSG00000113594	LIFR	924.701	-0.444554	0.13233	0.000781001	0.0135178
ENSG00000107262	BAG1	2082.28	-0.445154	0.147856	0.00260612	0.0300405
ENSG00000141447	OSBPL1A	2727.86	-0.445354	0.154205	0.00387612	0.0384891
ENSG00000063046	EIF4B	11742.2	-0.446086	0.122364	0.000266796	0.00640032
ENSG00000164880	INTS1	2022.18	-0.446448	0.112976	7.75959e-05	0.00272667
ENSG00000184990	SIVA1	1037.07	-0.447277	0.130263	0.000595522	0.0113594
ENSG00000188026	RILPL1	1650.07	-0.449831	0.153779	0.00344265	0.0356872
ENSG00000152217	SETBP1	512.229	-0.450851	0.149047	0.00248725	0.0291499
ENSG00000106344	RBM28	717.664	-0.452551	0.141041	0.00133358	0.0192335
ENSG00000118369	USP35	128.025	-0.453388	0.155653	0.00358183	0.0366958
ENSG00000196323	ZBTB44	1916.16	-0.45389	0.153882	0.00318195	0.0338427
ENSG00000283391	EEF1B2	4962.53	-0.453919	0.120355	0.000162268	0.00452382
ENSG00000078061	ARAF	1947.47	-0.45451	0.14317	0.00150038	0.020726
ENSG00000172270	BSG	5494.24	-0.454794	0.157263	0.00382882	0.0383298
ENSG00000156110	ADK	359.177	-0.459436	0.126543	0.00028269	0.00665153
ENSG00000083290	ULK2	544.724	-0.459606	0.161721	0.00448357	0.0419558
ENSG00000180818	HOXC10	1240.02	-0.460925	0.138584	0.000881158	0.0146066
ENSG00000148950	IMMP1L	136.749	-0.46177	0.1648	0.00507861	0.045147
ENSG00000116898	MRPS15	1511.45	-0.464367	0.152355	0.00230431	0.0275678
ENSG00000198355	PIM3	806.449	-0.464428	0.136853	0.000689756	0.0124671
ENSG00000285426	RNF187	1607.8	-0.466458	0.10483	8.60049e-06	0.000499208
ENSG00000174021	GNG5	1174.11	-0.466583	0.138638	0.000764129	0.0133777
ENSG00000130734	ATG4D	846.759	-0.466756	0.163303	0.00426038	0.040512
ENSG00000125266	EFNB2	310.924	-0.46753	0.151044	0.00196606	0.0247362
ENSG00000168765	GSTM4	881.152	-0.468287	0.136779	0.000617779	0.0116228
ENSG00000164062	APEH	1831.78	-0.468365	0.152485	0.00212956	0.026056
ENSG00000181027	FKRP	421.84	-0.469249	0.158586	0.00308688	0.0333893
ENSG00000162191	UBXN1	1461.58	-0.469571	0.0864978	5.67663e-08	1.11117e-05
ENSG00000238227	TMEM250	647.229	-0.469807	0.115242	4.56786e-05	0.00178827
ENSG00000127419	TMEM175	241.744	-0.470006	0.123262	0.00013726	0.00403448
ENSG00000181274	FRAT2	159.257	-0.470835	0.142239	0.000932383	0.0150622
ENSG00000117791	MTARC2	451.974	-0.471029	0.168449	0.00516967	0.0457479
ENSG00000280706	REXO4	515.798	-0.472363	0.12707	0.000201318	0.00529935
ENSG00000196151	WDSUB1	81.4596	-0.475241	0.141994	0.000817205	0.0139357
ENSG00000266086		421.214	-0.475697	0.162311	0.00338127	0.035142
ENSG00000004961	HCCS	856.435	-0.475761	0.160902	0.00310808	0.0335025
ENSG00000130560	UBAC1	3192.37	-0.478071	0.16222	0.00320809	0.0340396
ENSG00000177854	TMEM187	64.195	-0.478675	0.171632	0.00528772	0.0462225
ENSG00000284774	HSF1	1956.92	-0.478793	0.12606	0.000145787	0.00423688
ENSG00000111785	RIC8B	300.308	-0.482165	0.13589	0.000387866	0.00846634
ENSG00000134744	TUT4	916.771	-0.482492	0.141272	0.000637025	0.011792
ENSG00000142409	ZNF787	673.157	-0.482712	0.116712	3.53533e-05	0.00146509
ENSG00000027001	MIPEP	285.524	-0.483832	0.137535	0.000435008	0.00915807
ENSG00000141068	KSR1	730.25	-0.484481	0.145466	0.000866761	0.0144329
ENSG00000271601	LIX1L	582.66	-0.486162	0.116883	3.19103e-05	0.00136865
ENSG00000239900	ADSL	3996.99	-0.489238	0.17462	0.00508307	0.0451518
ENSG00000176619	LMNB2	655.203	-0.490138	0.153128	0.00137027	0.0195685
ENSG00000115525	ST3GAL5	474.385	-0.490431	0.144923	0.000714179	0.0127705
ENSG00000022976	ZNF839	333.885	-0.490836	0.136289	0.000316458	0.00722434
ENSG00000176723	ZNF843	36.0372	-0.493794	0.16306	0.00245928	0.0289016
ENSG00000234616	JRK	408.629	-0.493955	0.148269	0.000863836	0.0144037
ENSG00000121897	LIAS	487.158	-0.49402	0.175433	0.00486243	0.043965
ENSG00000132613	MTSS2	1630.86	-0.494538	0.136209	0.000282623	0.00665153
ENSG00000147123	NDUFB11	1786.42	-0.496714	0.164397	0.0025158	0.029303
ENSG00000058600	POLR3E	746.068	-0.497921	0.144056	0.000547386	0.0107262
ENSG00000133597	ADCK2	165.219	-0.498616	0.0936915	1.02696e-07	1.78264e-05
ENSG00000144711	IQSEC1	1725.8	-0.499908	0.138792	0.000315953	0.00722179
ENSG00000130159	ECSIT	1529.18	-0.502003	0.168957	0.00296643	0.0327036
ENSG00000188493	C19orf54	215.327	-0.502793	0.154302	0.00112002	0.0172889
ENSG00000110917	MLEC	2926.52	-0.503809	0.148644	0.000700542	0.0126002
ENSG00000074855	ANO8	364.396	-0.504903	0.136056	0.000206451	0.00538929
ENSG00000162377	COA7	588.822	-0.505428	0.158901	0.00146887	0.0204273
ENSG00000198853	RUSC2	1503.26	-0.507106	0.167271	0.00243219	0.028669
ENSG00000275947	TMEM251	202.667	-0.507168	0.128786	8.21447e-05	0.00283046
ENSG00000198799	LRIG2	440.834	-0.508336	0.143156	0.000383894	0.00842918
ENSG00000070423	RNF126	560.683	-0.51101	0.111764	4.82582e-06	0.000317125
ENSG00000130304	SLC27A1	799.393	-0.512125	0.15747	0.00114509	0.0176316
ENSG00000075568	TMEM131	1330.62	-0.512409	0.173952	0.00322233	0.0341341
ENSG00000075399	VPS9D1	202.51	-0.512619	0.129145	7.20731e-05	0.00258508
ENSG00000214717	ZBED1	1613.48	-0.516177	0.153985	0.000801928	0.0137388
ENSG00000147454	SLC25A37	1358.45	-0.516248	0.168212	0.00214759	0.0261519
ENSG00000171105	INSR	1631.93	-0.516903	0.151164	0.000627382	0.0117196
ENSG00000171766	GATM	1288.78	-0.518722	0.172394	0.00262165	0.030149
ENSG00000135441	BLOC1S1	190.668	-0.520329	0.154035	0.000730165	0.0129877
ENSG00000104738	MCM4	422.773	-0.522638	0.131647	7.18742e-05	0.00258298
ENSG00000176182	MYPOP	258.835	-0.523479	0.15854	0.00096042	0.0153781
[truncated: 195 more rows]

## Sheet: TIRMpos_TIRMneg_DEGs
Supplementary Table 1: Genes differentially expressed between control and TIRM–, control and TIRM+, and TIRM– and TIRM+, muscle biopsies
Genes differentially expressed between TIRM+ and TIRM− samples
Ensembl ID	HGNC symbol	Base Mean (all samples)	Log2(FC) (TIRM+/TIRM−)	SE (of Log2FC)	p-val	Adj. p-val
ENSG00000196666	FAM180B	24.659	8.42743	2.92494	0.00396126	0.0275046
ENSG00000137312	FLOT1	275.64	4.17087	1.25335	0.000875399	0.0107262
ENSG00000114529	C3orf52	5.98813	3.73712	1.24938	0.002779	0.0221858
ENSG00000280938	TRARG1	29.0523	3.24154	0.822378	8.09166e-05	0.00254172
ENSG00000143630	HCN3	13.2656	3.13793	0.872814	0.000324158	0.00573453
ENSG00000211897	IGHG3	140.771	2.94527	0.894406	0.000991257	0.0116295
ENSG00000151790	TDO2	13.2932	2.82315	0.647746	1.31005e-05	0.000823019
ENSG00000256713	PGA5	3.61703	2.74945	0.782723	0.000443617	0.00706726
ENSG00000163395	IGFN1	20472	2.64345	0.560912	2.44363e-06	0.000325169
ENSG00000101463	SYNDIG1	7.59159	2.60443	0.847881	0.00212851	0.0186785
ENSG00000132938	MTUS2	7.72957	2.59026	0.61358	2.42621e-05	0.00116582
ENSG00000182853	VMO1	51.0039	2.52744	0.522697	1.32885e-06	0.000244318
ENSG00000262655	SPON1	58.4992	2.50908	0.470767	9.83424e-08	4.37108e-05
ENSG00000198759	EGFL6	6.60938	2.43734	0.899106	0.00671105	0.0385964
ENSG00000187908	DMBT1	19.298	2.39404	0.74208	0.00125478	0.0134748
ENSG00000154545	MAGED4	10.3516	2.37328	0.704532	0.000755522	0.00976194
ENSG00000187616	MYMK	17.0046	2.34285	0.63469	0.000223079	0.00461719
ENSG00000227317	DDAH2	23.1089	2.30832	0.67082	0.000579478	0.00825128
ENSG00000206279	DAXX	55.9446	2.26965	0.828652	0.00616335	0.0363716
ENSG00000000005	TNMD	35.1754	2.26515	0.396189	1.08205e-08	1.19042e-05
ENSG00000156466	GDF6	2.8399	2.21596	0.744198	0.00290469	0.0228406
ENSG00000130876	SLC7A10	13.6605	2.21391	0.532259	3.19002e-05	0.0013833
ENSG00000203747	FCGR3A	40.5516	2.19708	0.836061	0.00859143	0.0450448
ENSG00000048540	LMO3	22.4825	2.19437	0.482616	5.44652e-06	0.000501729
ENSG00000226964	RHEBP2	3.42091	2.1759	0.812486	0.00740464	0.0409988
ENSG00000188257	PLA2G2A	186.25	2.17068	0.454523	1.79046e-06	0.000269767
ENSG00000170262	MRAP	5.49836	2.16041	0.521577	3.44175e-05	0.00143978
ENSG00000170345	FOS	532.348	2.11991	0.461109	4.27766e-06	0.000427262
ENSG00000113389	NPR3	187.769	2.11597	0.385356	3.99763e-08	2.24905e-05
ENSG00000131771	PPP1R1B	17.3866	2.11268	0.436853	1.32391e-06	0.000244318
ENSG00000219755		3.00591	2.1005	0.665742	0.00160428	0.0157235
ENSG00000145423	SFRP2	335.997	2.07811	0.426175	1.08153e-06	0.000223588
ENSG00000124253	PCK1	52.1221	2.04344	0.502274	4.73421e-05	0.00177948
ENSG00000172927	MYEOV	4.36469	2.03648	0.558368	0.000265114	0.0051144
ENSG00000288349		3.94886	2.00489	0.622439	0.0012773	0.0135983
ENSG00000179057	IGSF22	8.13829	2.00366	0.569033	0.00042965	0.00690041
ENSG00000060718	COL11A1	17.5896	1.9961	0.43777	5.12266e-06	0.000484445
ENSG00000187550	SBK2	111.994	1.9926	0.429888	3.56661e-06	0.000391004
ENSG00000186766	FOXI2	11.4894	1.98936	0.548863	0.00028951	0.00540105
ENSG00000284933	ARHGEF5	11.9333	1.96943	0.630606	0.00178978	0.0168362
ENSG00000130173	ANGPTL8	9.06821	1.96477	0.475012	3.53018e-05	0.0014596
ENSG00000206384	COL6A6	17.1759	1.94722	0.565894	0.000579664	0.00825128
ENSG00000146070	PLA2G7	7.47896	1.94406	0.593712	0.00105878	0.0121305
ENSG00000140749	IGSF6	6.4881	1.94103	0.581541	0.000844615	0.0104571
ENSG00000288411	SAA1	68.3763	1.93994	0.524962	0.000219556	0.00456016
ENSG00000140873	ADAMTS18	5.44107	1.93844	0.590633	0.00103087	0.0119244
ENSG00000162391	FAM151A	7.97869	1.93224	0.7463	0.00962283	0.0484521
ENSG00000223448	LTB	14.603	1.91678	0.728637	0.00852246	0.0448021
ENSG00000278545	MARCHF8	22.4368	1.91511	0.612156	0.00175721	0.0166226
ENSG00000282447	IGKV3-15	22.9942	1.89512	0.724265	0.00888061	0.0460182
ENSG00000186188	FFAR4	7.4309	1.87393	0.4108	5.07507e-06	0.000484445
ENSG00000180061	TMEM150B	3.97412	1.86064	0.474531	8.81783e-05	0.00265186
ENSG00000137975	CLCA2	3.29783	1.85844	0.4877	0.000138622	0.00344695
ENSG00000099194	SCD	1386.23	1.84596	0.350447	1.38337e-07	5.34076e-05
ENSG00000198336	MYL4	84.4366	1.83757	0.448422	4.16983e-05	0.00162578
ENSG00000172020	GAP43	3.47434	1.83342	0.575406	0.00144102	0.0147072
ENSG00000172116	CD8B	13.9175	1.82906	0.397176	4.12134e-06	0.000413973
ENSG00000186148		9.25831	1.81552	0.523434	0.000523432	0.00780059
ENSG00000282608	ADORA3	4.85764	1.81379	0.455874	6.92885e-05	0.00230689
ENSG00000006606	CCL26	2.60136	1.81228	0.557426	0.00114937	0.0127796
ENSG00000174697	LEP	114.177	1.79886	0.421602	1.98359e-05	0.00105612
ENSG00000213424	KRT222	7.05511	1.79021	0.516115	0.000523125	0.00780059
ENSG00000144893	MED12L	17.4234	1.78031	0.425275	2.83582e-05	0.0012829
ENSG00000149380	P4HA3	6.94049	1.77358	0.516973	0.00060201	0.00844762
ENSG00000177291	GJD4	3.47848	1.76534	0.578594	0.0022801	0.0196119
ENSG00000130294	KIF1A	11.2823	1.75722	0.381495	4.10193e-06	0.000413973
ENSG00000100122	CRYBB1	2.44408	1.75138	0.549748	0.00144362	0.0147083
ENSG00000170956	CEACAM3	3.64751	1.74775	0.544574	0.00133017	0.0139605
ENSG00000282801	IGKV1-5	23.6366	1.74418	0.536621	0.00115282	0.012802
ENSG00000137699	TRIM29	7.02766	1.74391	0.45167	0.00011291	0.00305739
ENSG00000090104	RGS1	8.2952	1.73762	0.521337	0.000859137	0.010578
ENSG00000228960	OR2A9P	11.1148	1.73433	0.385417	6.79922e-06	0.000542078
ENSG00000064886	CHI3L2	10.413	1.71838	0.450012	0.000134251	0.00341466
ENSG00000163075	CFAP221	3.26415	1.71605	0.510759	0.000779994	0.00993184
ENSG00000138207	RBP4	97.1465	1.713	0.390173	1.13159e-05	0.000734254
ENSG00000242335	CFB	50.0372	1.70334	0.336694	4.21435e-07	0.000110187
ENSG00000106772	PRUNE2	538.601	1.69193	0.362624	3.07433e-06	0.000357595
ENSG00000123407	HOXC12	2.91897	1.68245	0.564643	0.00288563	0.0227612
ENSG00000188517	COL25A1	18.4929	1.67403	0.349277	1.64433e-06	0.000261152
ENSG00000102466	FGF14	13.7086	1.66317	0.435322	0.00013315	0.00340127
ENSG00000167207	NOD2	11.2988	1.66228	0.533862	0.00184769	0.0171451
ENSG00000181092	ADIPOQ	672.245	1.662	0.421287	7.9781e-05	0.00251494
ENSG00000133216	EPHB2	20.51	1.66033	0.364274	5.16619e-06	0.000485977
ENSG00000166523	CLEC4E	6.27392	1.64877	0.502531	0.00103469	0.0119258
ENSG00000152910	CNTNAP4	5.96419	1.64734	0.448248	0.000237786	0.00484816
ENSG00000169071	ROR2	11.3619	1.64124	0.414389	7.47546e-05	0.00242973
ENSG00000135917	SLC19A3	39.9035	1.63782	0.31586	2.15698e-07	6.97252e-05
ENSG00000169313	P2RY12	5.97698	1.63767	0.355185	4.01232e-06	0.000413973
ENSG00000157766	ACAN	23.3322	1.63696	0.526763	0.00188626	0.0173128
ENSG00000176076	KCNE5	34.2041	1.62542	0.46746	0.000506829	0.00766886
ENSG00000282003	TUBGCP3	28.5823	1.62507	0.602494	0.00699182	0.039545
ENSG00000187957	DNER	11.351	1.62083	0.416761	0.000100608	0.00287369
ENSG00000088882	CPXM1	37.5216	1.61958	0.49704	0.00112021	0.0125686
ENSG00000079931	MOXD1	13.9679	1.61849	0.397876	4.74568e-05	0.00178003
ENSG00000064787	BCAS1	19.1125	1.61773	0.430825	0.000173362	0.0039668
ENSG00000112559	MDFI	35.1823	1.61716	0.334205	1.30619e-06	0.000244318
ENSG00000154096	THY1	362.634	1.61468	0.324633	6.5631e-07	0.000151539
ENSG00000187288	CIDEC	156.876	1.61125	0.393722	4.27e-05	0.00164677
ENSG00000155511	GRIA1	13.9191	1.60952	0.311927	2.47051e-07	7.70584e-05
ENSG00000189320	FAM180A	7.97779	1.60826	0.377095	2.00007e-05	0.00105831
ENSG00000118194	TNNT2	432.508	1.60461	0.315582	3.68349e-07	9.92253e-05
ENSG00000213722	DDAH2	111.581	1.60285	0.373195	1.74753e-05	0.000979501
ENSG00000169607	CKAP2L	3.63673	1.59876	0.536603	0.00288803	0.0227699
ENSG00000147588	PMP2	6.30913	1.59756	0.534233	0.00278633	0.0222045
ENSG00000213443	NPM1P7	10.8622	1.58878	0.475	0.000823408	0.0103022
ENSG00000107105	ELAVL2	11.0649	1.58766	0.443802	0.000347022	0.00603792
ENSG00000104332	SFRP1	256.133	1.58648	0.272353	5.70841e-09	7.80692e-06
ENSG00000043039	BARX2	7.92592	1.58489	0.572548	0.00563773	0.0342724
ENSG00000105664	COMP	142.507	1.58368	0.466536	0.000687436	0.00923804
ENSG00000214814	FER1L6	3.30147	1.57292	0.492041	0.00139	0.0144004
ENSG00000102271	KLHL4	18.1499	1.56927	0.397573	7.9094e-05	0.00250469
ENSG00000137807	KIF23	8.02674	1.56859	0.330061	2.01006e-06	0.000288201
ENSG00000197927	NBEAP2	6.15164	1.56634	0.588838	0.00781265	0.0423092
ENSG00000133110	POSTN	402.548	1.56208	0.372866	2.79714e-05	0.00127514
ENSG00000160307	S100B	40.7723	1.56078	0.326623	1.76565e-06	0.000268303
ENSG00000171724	VAT1L	12.8812	1.56004	0.417722	0.000187976	0.00416712
ENSG00000167306	MYO5B	18.4187	1.55488	0.412554	0.000163953	0.0038168
ENSG00000183837	PNMA3	8.07009	1.55334	0.368191	2.45545e-05	0.00117116
ENSG00000251493	FOXD1	9.46203	1.55139	0.42628	0.000273319	0.00519715
ENSG00000277751	LILRB2	14.5232	1.54826	0.4539	0.000647202	0.0088854
ENSG00000241484	ARHGAP8	4.58189	1.5419	0.464645	0.000905192	0.0110078
ENSG00000138316	ADAMTS14	19.4637	1.53812	0.29953	2.81995e-07	8.49761e-05
ENSG00000277016	IGHG4	17.8016	1.53709	0.568556	0.0068615	0.0391623
ENSG00000187105	HEATR4	3.4696	1.53648	0.592826	0.00954768	0.0481555
ENSG00000148848	ADAM12	35.3873	1.53368	0.512806	0.00278281	0.0221864
ENSG00000133317	LGALS12	28.7327	1.53255	0.348456	1.09189e-05	0.000720654
ENSG00000184811	TRARG1	92.8314	1.52744	0.402388	0.000147081	0.00356747
ENSG00000181790	ADGRB1	9.93873	1.52721	0.415151	0.000234431	0.00481259
ENSG00000078725	BRINP1	9.32448	1.52663	0.386106	7.68858e-05	0.00248086
ENSG00000135094	SDS	3.92583	1.52512	0.570478	0.00750832	0.0413217
ENSG00000100079	LGALS2	10.3635	1.52337	0.408661	0.000193226	0.00424557
ENSG00000124749	COL21A1	171.783	1.52165	0.285359	9.69243e-08	4.37108e-05
ENSG00000267422		3.42765	1.5189	0.397672	0.000133738	0.00341137
ENSG00000139155	SLCO1C1	6.73482	1.51245	0.480214	0.00163528	0.0159243
ENSG00000183578	TNFAIP8L3	50.556	1.51225	0.293918	2.6732e-07	8.19427e-05
ENSG00000112936	C7	338.787	1.51132	0.422608	0.000348666	0.00605128
ENSG00000047457	CP	96.9966	1.51129	0.315329	1.64514e-06	0.000261152
ENSG00000138771	SHROOM3	18.5618	1.50818	0.393082	0.000124639	0.00326838
ENSG00000056998	GYG2	70.1966	1.50722	0.398367	0.000154633	0.00369519
ENSG00000010932	FMO1	7.55618	1.5069	0.528134	0.00432733	0.0290433
ENSG00000117600	PLPPR4	48.8896	1.50436	0.235273	1.61504e-10	2.18827e-06
ENSG00000077279	DCX	5.58018	1.50414	0.512983	0.00336636	0.0249794
ENSG00000105246	EBI3	3.45567	1.50247	0.527326	0.00438254	0.0292153
ENSG00000168676	KCTD19	6.14935	1.49546	0.545057	0.00607555	0.0359817
ENSG00000162543	UBXN10	11.2371	1.49471	0.330169	5.97957e-06	0.000516072
ENSG00000150337	FCGR1A	8.99878	1.49392	0.540374	0.00569927	0.0345009
ENSG00000282013	RPH3AL	16.3589	1.4935	0.520815	0.00413556	0.0281921
ENSG00000147889	CDKN2A	7.42891	1.48755	0.442461	0.000773839	0.00989288
ENSG00000282830	CALB2	17.1935	1.48678	0.425537	0.000476023	0.00736573
ENSG00000109063	MYH3	2265.35	1.47306	0.374665	8.43589e-05	0.00259091
ENSG00000060709	RIMBP2	5.91808	1.47289	0.389233	0.000154282	0.00369177
ENSG00000137869	CYP19A1	6.93451	1.46922	0.498022	0.00317663	0.0240882
ENSG00000147257	GPC3	168.745	1.46875	0.268765	4.63409e-08	2.35398e-05
ENSG00000064300	NGFR	113.897	1.46652	0.309672	2.18295e-06	0.000302239
ENSG00000130477	UNC13A	3.50165	1.46446	0.519625	0.00482774	0.0310642
ENSG00000149599	DUSP15	6.82143	1.46431	0.385248	0.000144143	0.00354297
ENSG00000185567	AHNAK2	251.394	1.46245	0.305434	1.68362e-06	0.000261916
ENSG00000129988	LBP	109.2	1.46161	0.447126	0.00107968	0.0122885
ENSG00000167767	KRT80	29.0593	1.4603	0.435676	0.000802851	0.0101161
ENSG00000161298	ZNF382	52.1581	1.45715	0.249243	5.02595e-09	7.55002e-06
ENSG00000235961	PNMA6A	8.54578	1.45415	0.398159	0.000260016	0.00507737
ENSG00000276975	HYDIN2	10.4471	1.44775	0.30577	2.19297e-06	0.000302239
ENSG00000140937	CDH11	134.568	1.44665	0.279501	2.26904e-07	7.20379e-05
ENSG00000150681	RGS18	21.4083	1.444	0.368593	8.94387e-05	0.00267699
ENSG00000185274	GALNT17	80.8011	1.44107	0.258124	2.36591e-08	1.59835e-05
ENSG00000152580	IGSF10	38.3782	1.43491	0.2561	2.1076e-08	1.59835e-05
ENSG00000233476	EEF1A1P6	4.15605	1.43015	0.464987	0.00210031	0.0185317
ENSG00000158164	TMSB15A	2.51897	1.42816	0.5324	0.00730765	0.0406899
ENSG00000134339	SAA2	22.558	1.42711	0.543394	0.00863223	0.0451655
ENSG00000132854	KANK4	22.121	1.42558	0.256691	2.79714e-08	1.77608e-05
ENSG00000185811	IKZF1	19.4073	1.42143	0.540061	0.00848885	0.0447313
ENSG00000030304	MUSK	70.8044	1.41753	0.329853	1.72768e-05	0.000972037
ENSG00000053438	NNAT	10.4944	1.41712	0.396108	0.000346735	0.00603792
ENSG00000134121	CHL1	30.1855	1.41322	0.341992	3.591e-05	0.00147107
ENSG00000113749	HRH2	7.14057	1.41122	0.522029	0.00686486	0.0391689
ENSG00000165478	HEPACAM	15.2145	1.40999	0.455732	0.00197548	0.0178103
ENSG00000112984	KIF20A	3.73415	1.40887	0.537394	0.00874987	0.0456164
ENSG00000118785	SPP1	73.6498	1.40741	0.342361	3.94112e-05	0.00157814
ENSG00000285815	GET1-SH3BGR	12.3018	1.40721	0.515473	0.00633463	0.037063
ENSG00000197385	ZNF860	3.90233	1.40401	0.384395	0.000259689	0.00507737
ENSG00000163814	CDCP1	8.41284	1.39786	0.407877	0.000609925	0.00850498
ENSG00000062524	LTK	31.6446	1.39636	0.439753	0.0014967	0.0150781
ENSG00000187955	COL14A1	443.556	1.39537	0.301109	3.58477e-06	0.000391004
ENSG00000111057	KRT18	17.3639	1.3941	0.29424	2.15885e-06	0.000302221
ENSG00000244219	TMEM225B	4.6723	1.39207	0.411192	0.000710636	0.00941356
ENSG00000175832	ETV4	22.2836	1.39128	0.416719	0.000841844	0.0104373
ENSG00000183873	SCN5A	38.5857	1.38988	0.364417	0.000136741	0.00342267
ENSG00000041982	TNC	426.28	1.38918	0.345019	5.66398e-05	0.00197762
ENSG00000100095	SEZ6L	4.56094	1.38805	0.37238	0.000193392	0.00424557
ENSG00000285277		10.839	1.38655	0.442753	0.00173818	0.0165081
ENSG00000149124	GLYAT	8.85543	1.38521	0.437581	0.00154754	0.0153622
ENSG00000166819	PLIN1	755.473	1.38478	0.359617	0.000117779	0.00314414
ENSG00000155307	SAMSN1	19.2162	1.38473	0.372896	0.000204462	0.00436391
ENSG00000074410	CA12	14.3183	1.38008	0.494907	0.00529415	0.0328868
ENSG00000108821	COL1A1	3187.48	1.37809	0.320128	1.67134e-05	0.000946332
ENSG00000120262	CCDC170	17.4862	1.37711	0.363661	0.000152603	0.0036664
ENSG00000164107	HAND2	7.76097	1.36448	0.409974	0.000874064	0.0107172
ENSG00000103522	IL21R	14.9444	1.36085	0.493034	0.00577744	0.0347826
ENSG00000178404	CEP295NL	2.33373	1.35884	0.476023	0.00430948	0.0289782
ENSG00000150594	ADRA2A	49.3051	1.34975	0.304523	9.32214e-06	0.000647735
ENSG00000178531	CTXN1	4.69426	1.34974	0.513027	0.00851486	0.0447933
ENSG00000283085	TPBG	37.083	1.34047	0.385813	0.000511972	0.0077008
ENSG00000147676	MAL2	8.02054	1.33999	0.458996	0.00350712	0.0255262
ENSG00000121005	CRISPLD1	36.5059	1.33851	0.364762	0.00024297	0.00490325
ENSG00000153012	LGI2	26.439	1.33683	0.339749	8.32797e-05	0.00257949
ENSG00000254481	PTP4A2P2	2.88438	1.33364	0.492035	0.00671893	0.0385964
ENSG00000110900	TSPAN11	44.6927	1.32724	0.304953	1.34727e-05	0.000827628
ENSG00000172803	SNX32	2.61512	1.32391	0.464793	0.00439405	0.0292811
ENSG00000185499	MUC1	11.4795	1.32221	0.477163	0.00558882	0.0341104
ENSG00000258947	TUBB3	24.8069	1.32172	0.349096	0.000153013	0.00367129
ENSG00000196136	SERPINA3	81.3662	1.319	0.423339	0.00183501	0.0170824
ENSG00000162711	NLRP3	19.4269	1.3167	0.386469	0.000656783	0.00894784
ENSG00000186810	CXCR3	8.06155	1.3149	0.437694	0.00266318	0.02166
ENSG00000118523	CCN2	719.513	1.31393	0.30613	1.77028e-05	0.000986637
ENSG00000276130	SLC22A18	11.8695	1.31352	0.293445	7.59798e-06	0.000577284
ENSG00000188820	CALHM6	12.6785	1.31027	0.460431	0.00443072	0.0294532
ENSG00000283802	ADAMTS2	159.179	1.31007	0.256932	3.4165e-07	9.54181e-05
ENSG00000188015	S100A3	4.3017	1.30977	0.489437	0.00744892	0.0411177
ENSG00000164761	TNFRSF11B	9.32676	1.3096	0.422669	0.00194573	0.0176511
ENSG00000113083	LOX	87.3714	1.3038	0.300228	1.40737e-05	0.000856908
ENSG00000133048	CHI3L1	51.9233	1.30338	0.495745	0.00856029	0.0449213
ENSG00000159251	ACTC1	6193.08	1.30014	0.41385	0.00168044	0.0161669
ENSG00000249884	RNF103-CHMP3	9.21462	1.29298	0.470314	0.00597427	0.035602
ENSG00000139618	BRCA2	8.31009	1.28888	0.430007	0.00272343	0.021966
ENSG00000267507		4.47383	1.28732	0.345756	0.000196705	0.00428404
ENSG00000164626	KCNK5	7.77243	1.28262	0.344974	0.000200783	0.0043217
ENSG00000186074	CD300LF	5.11907	1.28244	0.368741	0.000505395	0.00766021
ENSG00000124491	F13A1	523.17	1.28244	0.274591	3.00703e-06	0.000357595
ENSG00000149573	MPZL2	53.192	1.27954	0.275429	3.39059e-06	0.000378527
ENSG00000205078	SYCE1L	8.9979	1.27736	0.364344	0.000455034	0.00717204
ENSG00000163017	ACTG2	269.958	1.27685	0.379864	0.000775654	0.00990686
ENSG00000166278	C2	75.1868	1.27563	0.477762	0.00758462	0.0415938
ENSG00000183160	TMEM119	96.4114	1.27387	0.301224	2.34745e-05	0.00116574
ENSG00000168077	SCARA3	143.09	1.27357	0.278166	4.68393e-06	0.000460086
ENSG00000075035	WSCD2	15.7949	1.27259	0.437706	0.00364422	0.0261662
ENSG00000144031	ANKRD53	3.90366	1.2724	0.471751	0.00699305	0.039545
ENSG00000095713	CRTAC1	20.3037	1.27167	0.359178	0.000399374	0.00659894
ENSG00000183479	TREX2	6.45939	1.26704	0.41948	0.00252351	0.0209946
ENSG00000182508	LHFPL1	4.13351	1.25367	0.430298	0.00357409	0.0258203
ENSG00000133020	MYH8	1840.64	1.25127	0.409704	0.00225744	0.0194925
ENSG00000184601	C14orf180	71.9021	1.25015	0.376344	0.000894257	0.0108897
ENSG00000176788	BASP1	83.5141	1.24981	0.297243	2.61453e-05	0.00121685
ENSG00000153064	BANK1	8.7085	1.24972	0.35882	0.000496088	0.00753841
ENSG00000147724	FAM135B	6.3207	1.24678	0.47668	0.00890813	0.0460655
ENSG00000167157	PRRX2	18.4318	1.24586	0.405463	0.00212136	0.0186382
ENSG00000173372	C1QA	291.428	1.24205	0.262845	2.29659e-06	0.000311688
ENSG00000165457	FOLR2	125.413	1.24101	0.264998	2.82598e-06	0.000350856
ENSG00000198780	FAM169A	3.79939	1.24029	0.406308	0.00226873	0.0195556
ENSG00000120875	DUSP4	119.414	1.23939	0.278474	8.56148e-06	0.000618758
ENSG00000129226	CD68	255.252	1.23869	0.266691	3.40651e-06	0.000378527
ENSG00000155659	VSIG4	108.082	1.23453	0.274527	6.89344e-06	0.000543975
ENSG00000276146	LILRB2	17.3307	1.2302	0.413516	0.00293004	0.0229485
ENSG00000165966	PDZRN4	22.2836	1.22874	0.401953	0.00223622	0.0193343
ENSG00000197191	CYSRT1	2.77926	1.22781	0.473757	0.00955166	0.0481619
ENSG00000137801	THBS1	330.033	1.22725	0.343289	0.000350269	0.00605782
ENSG00000026103	FAS	17.9516	1.22683	0.389146	0.00161804	0.0158322
ENSG00000152207	CYSLTR2	6.98146	1.22473	0.383325	0.00139823	0.0144362
ENSG00000168546	GFRA2	31.5148	1.22248	0.235752	2.15504e-07	6.97252e-05
ENSG00000177675	CD163L1	42.8809	1.22087	0.376261	0.00117554	0.0129251
ENSG00000171819	ANGPTL7	36.8803	1.21658	0.469379	0.0095451	0.0481555
ENSG00000146001	PCDHB18P	5.12419	1.21531	0.430137	0.00472218	0.0305849
ENSG00000216490	IFI30	135.481	1.21418	0.300878	5.44979e-05	0.00193397
ENSG00000127083	OMD	83.7209	1.21355	0.219616	3.28044e-08	2.01114e-05
ENSG00000085563	ABCB1	22.3749	1.21318	0.276933	1.1826e-05	0.000757487
ENSG00000073756	PTGS2	9.5871	1.21309	0.460772	0.00847016	0.0446755
ENSG00000288318	PALM3	3.54742	1.21188	0.453926	0.00759041	0.0416127
ENSG00000133083	DCLK1	316.035	1.21134	0.273266	9.30155e-06	0.000647735
ENSG00000172201	ID4	140.101	1.20994	0.302637	6.38869e-05	0.00216764
ENSG00000284337		5.30679	1.20915	0.371423	0.00113215	0.0126468
ENSG00000277236	CCL14	111.516	1.2086	0.289165	2.91995e-05	0.00130765
ENSG00000104313	EYA1	114.775	1.20716	0.244425	7.86133e-07	0.000174708
ENSG00000120693	SMAD9	208.798	1.20458	0.228846	1.41187e-07	5.34076e-05
ENSG00000116990	MYCL	22.6653	1.20431	0.36046	0.000834649	0.0103843
ENSG00000166963	MAP1A	654.14	1.20093	0.24347	8.11539e-07	0.000178128
ENSG00000106952	TNFSF8	15.8961	1.19988	0.347939	0.000563628	0.00817353
ENSG00000130035	GALNT8	4.67166	1.19869	0.426989	0.0049957	0.0317304
ENSG00000115353	TACR1	9.24801	1.19854	0.426486	0.00494984	0.0316218
ENSG00000242615		6.81833	1.19762	0.361733	0.000930368	0.0111714
ENSG00000176194	CIDEA	37.4415	1.19641	0.389204	0.00211223	0.0185815
ENSG00000187634	SAMD11	30.856	1.19615	0.415206	0.00396597	0.0275111
ENSG00000156299	TIAM1	27.8105	1.19572	0.359098	0.000869098	0.0106711
ENSG00000090659	CD209	63.0518	1.19389	0.265201	6.73707e-06	0.000539542
ENSG00000134962	KLB	34.3995	1.19371	0.263237	5.76777e-06	0.000510855
ENSG00000166394	CYB5R2	15.248	1.18996	0.303539	8.84501e-05	0.00265186
ENSG00000169248	CXCL11	23.9896	1.18849	0.435033	0.00629617	0.0369072
ENSG00000166927	MS4A7	116.436	1.18606	0.261027	5.52413e-06	0.00050296
ENSG00000138722	MMRN1	88.9349	1.18423	0.339905	0.000493994	0.00752897
ENSG00000073737	DHRS9	7.07741	1.18294	0.437331	0.0068322	0.0390076
ENSG00000166793	YPEL4	11.4386	1.18147	0.292047	5.22146e-05	0.00188301
ENSG00000168004	PLAAT5	26.8488	1.18035	0.299747	8.2218e-05	0.00255999
ENSG00000131080	EDA2R	67.1132	1.1793	0.312963	0.000164445	0.0038168
ENSG00000128709	HOXD9	30.5673	1.17698	0.284002	3.4092e-05	0.00142953
ENSG00000172986	GXYLT2	35.7379	1.17626	0.310257	0.0001499	0.00361612
ENSG00000181374	CCL13	38.688	1.17568	0.397495	0.00309906	0.0237288
ENSG00000243492	HLA-L	6.22601	1.17486	0.347735	0.000728516	0.00953201
ENSG00000121898	CPXM2	216.476	1.17456	0.239203	9.09278e-07	0.000194772
ENSG00000143797	MBOAT2	64.9488	1.17386	0.277464	2.32991e-05	0.00116032
ENSG00000204764	RANBP17	7.59531	1.17385	0.376689	0.00183176	0.0170686
ENSG00000173868	PHOSPHO1	88.6552	1.1729	0.251784	3.18769e-06	0.000365638
ENSG00000113231	PDE8B	13.2057	1.17105	0.429029	0.00634245	0.0370807
ENSG00000143320	CRABP2	63.5449	1.17056	0.301233	0.00010196	0.0028919
ENSG00000137691	CFAP300	7.91532	1.16938	0.329332	0.000384128	0.00642466
ENSG00000171345	KRT19	9.91701	1.1682	0.437974	0.00764661	0.0417639
ENSG00000196368	NUDT11	4.4076	1.16519	0.404709	0.0039885	0.0275561
ENSG00000176490	DIRAS1	100.422	1.16341	0.251512	3.73405e-06	0.000402349
ENSG00000065361	ERBB3	146.017	1.16282	0.336347	0.000545796	0.00801138
ENSG00000124813	RUNX2	29.9123	1.1612	0.269503	1.64242e-05	0.000938925
ENSG00000133937	GSC	12.7249	1.15642	0.270995	1.97855e-05	0.00105612
ENSG00000288649	ACTL10	3.06356	1.1534	0.361746	0.00143055	0.014634
ENSG00000149294	NCAM1	600.08	1.15324	0.235636	9.87271e-07	0.000208961
ENSG00000148344	PTGES	28.4056	1.15098	0.333318	0.000554214	0.00807653
ENSG00000173208	ABCD2	15.9595	1.14708	0.351878	0.00111457	0.0125497
ENSG00000091986	CCDC80	2040.55	1.14691	0.274216	2.88283e-05	0.00129756
ENSG00000167553	TUBA1C	481.162	1.14533	0.25785	8.91871e-06	0.000629229
ENSG00000189409	MMP23B	15.6173	1.14403	0.306486	0.000189421	0.00418684
ENSG00000132965	ALOX5AP	45.6239	1.14015	0.261991	1.34998e-05	0.000827628
ENSG00000041353	RAB27B	7.5653	1.13799	0.333831	0.000652274	0.00890689
ENSG00000147255	IGSF1	49.8548	1.13653	0.374902	0.00243301	0.020491
ENSG00000188729	OSTN	29.6959	1.13543	0.361287	0.00167383	0.0161529
ENSG00000182782	HCAR2	10.9306	1.13122	0.362714	0.00181604	0.0170053
ENSG00000124343	XG	81.3367	1.13027	0.242069	3.02371e-06	0.000357595
ENSG00000184292	TACSTD2	6.24235	1.12739	0.331384	0.00066878	0.00905578
ENSG00000178662	CSRNP3	21.065	1.12685	0.370834	0.00237598	0.0201796
ENSG00000106624	AEBP1	803.705	1.12592	0.285204	7.88812e-05	0.00250434
ENSG00000206372	C2	20.2038	1.12581	0.347726	0.00120519	0.0130972
ENSG00000165140	FBP1	12.2322	1.12152	0.339535	0.000956257	0.0113797
ENSG00000262993	KRT31	78.158	1.12131	0.365991	0.00218564	0.0189924
ENSG00000145536	ADAMTS16	12.6025	1.1197	0.382148	0.00338946	0.0250679
ENSG00000196209	SIRPB2	25.0304	1.11813	0.313793	0.000366256	0.00623723
ENSG00000173369	C1QB	240.224	1.11809	0.296539	0.00016295	0.00380694
ENSG00000104921	FCER2	7.46806	1.11706	0.321781	0.000517578	0.00773929
ENSG00000110427	KIAA1549L	8.1894	1.11694	0.427895	0.00904613	0.046483
ENSG00000177108	ZDHHC22	10.1783	1.11597	0.323836	0.00056877	0.0081879
ENSG00000117394	SLC2A1	58.7809	1.11442	0.276983	5.7359e-05	0.00199567
ENSG00000067715	SYT1	6.58199	1.11411	0.401774	0.00555451	0.0339827
ENSG00000158714	SLAMF8	27.9706	1.11407	0.423621	0.00854187	0.0448891
ENSG00000106366	SERPINE1	74.0244	1.11356	0.300604	0.00021187	0.0044578
ENSG00000117122	MFAP2	28.1942	1.11332	0.316643	0.000438098	0.00702209
ENSG00000101336	HCK	50.5082	1.11296	0.283186	8.49048e-05	0.00259814
ENSG00000228163	HLA-DPA1	163.309	1.11281	0.288582	0.000115198	0.00310576
ENSG00000171596	NMUR1	10.939	1.11242	0.319601	0.000500174	0.00759402
ENSG00000114405	C3orf14	15.1769	1.11036	0.381589	0.00361618	0.0260081
ENSG00000111341	MGP	1508.26	1.11034	0.248159	7.66563e-06	0.000579946
ENSG00000211592	IGKC	528.598	1.11023	0.389069	0.00432319	0.0290382
ENSG00000115165	CYTIP	29.8129	1.11007	0.322959	0.000587781	0.00834011
ENSG00000171812	COL8A2	54.0582	1.10932	0.302463	0.000244823	0.00491038
ENSG00000053328	METTL24	5.1222	1.10904	0.404951	0.00616838	0.0363861
ENSG00000139329	LUM	1496.79	1.10863	0.243402	5.24564e-06	0.000490854
ENSG00000196754	S100A2	13.5757	1.10842	0.400598	0.00565888	0.0343259
ENSG00000113296	THBS4	3631.18	1.10782	0.211754	1.68009e-07	5.85693e-05
ENSG00000105967	TFEC	24.5454	1.10663	0.344463	0.00131528	0.0138647
ENSG00000062282	DGAT2	183.632	1.10527	0.262708	2.58538e-05	0.00120645
ENSG00000166501	PRKCB	41.6934	1.10508	0.30235	0.000257209	0.00506975
ENSG00000155629	PIK3AP1	41.166	1.10373	0.303912	0.000281515	0.00531125
ENSG00000066248	NGEF	18.057	1.10183	0.335889	0.00103679	0.0119385
ENSG00000136014	USP44	6.58973	1.10079	0.305502	0.000314312	0.00565985
ENSG00000171659	GPR34	51.1726	1.09997	0.259708	2.28115e-05	0.00115068
ENSG00000164949	GEM	101.302	1.09941	0.299304	0.000239531	0.00486144
ENSG00000163449	TMEM169	6.32678	1.09824	0.284898	0.000115799	0.00311466
ENSG00000260314	MRC1	169.39	1.09765	0.247665	9.33633e-06	0.000647735
ENSG00000173114	LRRN3	40.9686	1.09729	0.328862	0.000848021	0.010492
ENSG00000140557	ST8SIA2	32.7681	1.09724	0.35781	0.00216544	0.0188723
ENSG00000008394	MGST1	213.043	1.09592	0.279502	8.81915e-05	0.00265186
ENSG00000227051	C14orf132	260.357	1.09415	0.261993	2.96363e-05	0.00131131
ENSG00000187474	FPR3	58.5056	1.09261	0.320604	0.000654483	0.0089302
ENSG00000159166	LAD1	104.331	1.09056	0.207084	1.39208e-07	5.34076e-05
ENSG00000119632	IFI27L2	32.1491	1.09056	0.324901	0.000789116	0.00998554
ENSG00000111371	SLC38A1	813.25	1.08951	0.234248	3.30195e-06	0.000371553
ENSG00000186310	NAP1L3	27.5066	1.08738	0.252367	1.64182e-05	0.000938925
ENSG00000262179	MYMX	7.86656	1.08493	0.411464	0.00837061	0.0443052
ENSG00000003137	CYP26B1	144.601	1.08398	0.26744	5.05307e-05	0.00185278
ENSG00000121152	NCAPH	6.54707	1.08362	0.386725	0.00507786	0.0320026
ENSG00000196205	EEF1A1P5	10.5772	1.08262	0.334651	0.00121617	0.0131763
ENSG00000095585	BLNK	12.6215	1.08255	0.264658	4.30708e-05	0.00165748
ENSG00000110079	MS4A4A	95.3513	1.08067	0.263244	4.03993e-05	0.00161045
ENSG00000268758	ADGRE4P	4.80682	1.08032	0.410076	0.00842752	0.0445533
ENSG00000184156	KCNQ3	4.74112	1.07974	0.348487	0.00194589	0.0176511
ENSG00000170421	KRT8	14.0971	1.07922	0.283211	0.0001386	0.00344695
ENSG00000205710	C17orf107	4.04008	1.07806	0.362561	0.00294478	0.0230335
ENSG00000106484	MEST	165.482	1.07629	0.210356	3.11258e-07	9.22309e-05
ENSG00000011600	TYROBP	97.9962	1.07585	0.276973	0.000102614	0.00289584
ENSG00000082074	FYB1	87.9745	1.07492	0.301609	0.000365326	0.00623333
ENSG00000166825	ANPEP	75.3981	1.07404	0.294967	0.000271357	0.00518201
ENSG00000134531	EMP1	1440.48	1.07392	0.205244	1.67336e-07	5.85693e-05
ENSG00000150201	FXYD4	7.07354	1.07358	0.40787	0.0084845	0.0447216
ENSG00000164692	COL1A2	4612.32	1.07332	0.261922	4.16966e-05	0.00162578
ENSG00000169508	GPR183	20.6113	1.06872	0.342746	0.00182024	0.0170236
ENSG00000198794	SCAMP5	18.7206	1.0679	0.312421	0.000630473	0.00872988
ENSG00000159189	C1QC	331.604	1.06705	0.292124	0.000259454	0.00507737
ENSG00000178562	CD28	14.8185	1.06686	0.376889	0.00464474	0.0302931
ENSG00000060558	GNA15	19.896	1.06574	0.303022	0.000436366	0.00700194
ENSG00000139343	SNRPF	9.18406	1.06505	0.360917	0.00316784	0.0240688
ENSG00000198846	TOX	9.40747	1.06376	0.365437	0.0036036	0.0259485
ENSG00000101916	TLR8	15.6538	1.0626	0.39588	0.00727139	0.0405642
ENSG00000138356	AOX1	201.722	1.06195	0.290694	0.000259038	0.00507737
ENSG00000204472	AIF1	46.7244	1.05806	0.267978	7.87035e-05	0.00250317
ENSG00000147251	DOCK11	132.4	1.05804	0.255549	3.46897e-05	0.00144538
ENSG00000172322	CLEC12A	14.7947	1.05455	0.343685	0.0021524	0.0188232
ENSG00000224389	C4B	24.4419	1.05419	0.385253	0.00621244	0.0365611
ENSG00000283934	IGSF6	25.3081	1.05383	0.373796	0.00481315	0.0309934
ENSG00000010610	CD4	139.827	1.05378	0.26699	7.9174e-05	0.00250469
ENSG00000126264	HCST	24.25	1.05157	0.30425	0.000547716	0.00801162
ENSG00000164176	EDIL3	88.3161	1.05098	0.363843	0.00387017	0.0271645
ENSG00000149633	KIAA1755	60.4755	1.05073	0.300321	0.000467548	0.00730991
ENSG00000166928	MS4A14	18.374	1.0499	0.312136	0.000769309	0.00987004
ENSG00000284096	PRKAR2B	192.827	1.04943	0.22428	2.8812e-06	0.000350856
ENSG00000143502	SUSD4	38.0999	1.04925	0.301114	0.000492953	0.00752293
ENSG00000146242	TPBG	47.4184	1.04881	0.33355	0.00166443	0.0161
ENSG00000101955	SRPX	130.474	1.048	0.238162	1.08069e-05	0.000716924
ENSG00000151364	KCTD14	3.59032	1.04547	0.389956	0.00734015	0.0407942
ENSG00000088827	SIGLEC1	214.796	1.04527	0.22813	4.60742e-06	0.000455085
ENSG00000168398	BDKRB2	44.125	1.04411	0.250018	2.96499e-05	0.00131131
ENSG00000139629	GALNT6	20.435	1.04398	0.273073	0.0001318	0.00338623
ENSG00000107130	NCS1	98.4512	1.04354	0.348644	0.00276128	0.0221143
ENSG00000122121	XPNPEP2	23.9684	1.04324	0.29416	0.000390363	0.00649838
ENSG00000166145	SPINT1	6.03131	1.04319	0.383114	0.00647081	0.0376208
ENSG00000111249	CUX2	12.0514	1.04178	0.378763	0.00595063	0.0354902
ENSG00000138119	MYOF	421.158	1.0416	0.247276	2.52762e-05	0.00118885
ENSG00000100365	NCF4	46.4308	1.03937	0.268457	0.000108096	0.00296122
ENSG00000015475	BID	78.1936	1.03926	0.198469	1.63766e-07	5.85693e-05
ENSG00000042980	ADAM28	19.8772	1.03835	0.369176	0.00491422	0.0315074
ENSG00000275565	ALOX5	27.5797	1.03817	0.334077	0.00188623	0.0173128
ENSG00000271824	SMIM32	15.4474	1.03795	0.32896	0.00160354	0.0157235
ENSG00000087494	PTHLH	12.6107	1.03681	0.360896	0.00406764	0.0278792
ENSG00000106819	ASPN	432.013	1.03615	0.266807	0.000102965	0.00290112
ENSG00000169413	RNASE6	23.5221	1.03351	0.271398	0.00014004	0.00347249
ENSG00000064547	LPAR2	16.7606	1.03317	0.303778	0.000671225	0.00908197
ENSG00000148053	NTRK2	270.62	1.03242	0.267288	0.0001122	0.00305015
ENSG00000170571	EMB	109.86	1.03225	0.246531	2.8253e-05	0.00128198
ENSG00000196154	S100A4	1105.21	1.03135	0.228737	6.51648e-06	0.000532109
ENSG00000187862	TTC24	17.1474	1.02983	0.263855	9.5003e-05	0.00278612
ENSG00000182704	TSKU	160.813	1.02716	0.227068	6.07994e-06	0.00051798
ENSG00000115956	PLEK	83.2919	1.02656	0.264594	0.000104564	0.00292044
ENSG00000087076	HSD17B14	7.75213	1.02579	0.317709	0.0012435	0.0133827
ENSG00000182492	BGN	672.035	1.02505	0.264199	0.000104522	0.00292044
ENSG00000163106	HPGDS	21.2465	1.02384	0.281303	0.000273011	0.00519715
ENSG00000106483	SFRP4	553.505	1.02309	0.240334	2.07237e-05	0.00108367
ENSG00000152527	PLEKHH2	111.393	1.02224	0.219718	3.27929e-06	0.000371353
ENSG00000182580	EPHB3	31.7343	1.02168	0.29117	0.000449981	0.00713133
ENSG00000140968	IRF8	53.8619	1.02099	0.294582	0.000528498	0.00784977
ENSG00000179097	HTR1F	3.89574	1.02044	0.342026	0.00284969	0.0225932
ENSG00000115380	EFEMP1	800.342	1.02011	0.266548	0.000129666	0.0033542
ENSG00000155926	SLA	40.3107	1.01971	0.25995	8.75596e-05	0.00264749
ENSG00000277414	LILRB5	72.6101	1.01607	0.395197	0.0101388	0.0499466
ENSG00000128606	LRRC17	75.162	1.01559	0.250957	5.19097e-05	0.00187964
ENSG00000139318	DUSP6	196.683	1.01307	0.22162	4.84899e-06	0.000473682
ENSG00000183092	BEGAIN	23.4047	1.01225	0.325752	0.00188718	0.0173128
ENSG00000250644		60.4382	1.01101	0.26186	0.000112982	0.00305739
ENSG00000026508	CD44	800.731	1.00996	0.216973	3.24313e-06	0.000369613
ENSG00000101825	MXRA5	322.009	1.00802	0.263816	0.000132944	0.00340088
ENSG00000108556	CHRNE	42.0115	1.00776	0.34083	0.00310868	0.023782
ENSG00000179133	C10orf67	9.37458	1.00772	0.342622	0.00326957	0.0245273
ENSG00000186340	THBS2	187.953	1.00761	0.279732	0.000315705	0.00565985
ENSG00000151468	CCDC3	434.415	1.00743	0.231435	1.343e-05	0.000827628
ENSG00000181234	TMEM132C	50.0825	1.00371	0.285577	0.000440287	0.00703312
ENSG00000042493	CAPG	89.2836	1.00361	0.24337	3.72635e-05	0.00151258
ENSG00000082397	EPB41L3	350.939	1.00288	0.214229	2.85042e-06	0.000350856
ENSG00000104043	ATP8B4	51.7586	1.00192	0.24145	3.33056e-05	0.00140318
ENSG00000106809	OGN	241.372	1.00173	0.224038	7.77632e-06	0.000585827
ENSG00000126860	EVI2A	31.7204	1.00112	0.30399	0.000990326	0.0116295
ENSG00000180828	BHLHE22	8.81521	1.0007	0.286226	0.000471939	0.00734728
ENSG00000142949	PTPRF	236.903	0.997142	0.208451	1.72203e-06	0.00026393
ENSG00000277734	TRAC	42.4793	0.997124	0.311151	0.00135237	0.0141019
ENSG00000164932	CTHRC1	83.1992	0.995964	0.257077	0.000106984	0.0029425
ENSG00000143226	FCGR2A	105.822	0.99523	0.234078	2.12158e-05	0.00109778
ENSG00000186407	CD300E	12.9656	0.99523	0.330419	0.00259515	0.0213212
ENSG00000110077	MS4A6A	203.996	0.992545	0.241715	4.02105e-05	0.00160652
ENSG00000159713	TPPP3	786.507	0.992222	0.180774	4.04802e-08	2.24905e-05
ENSG00000213190	MLLT11	266.497	0.992078	0.240349	3.6648e-05	0.00149785
ENSG00000135905	DOCK10	62.7656	0.991738	0.347223	0.00428741	0.0288625
ENSG00000187151	ANGPTL5	17.4961	0.991244	0.384199	0.00987931	0.0491212
ENSG00000152475	ZNF837	5.21467	0.990399	0.294891	0.000783612	0.00994359
ENSG00000183876	ARSI	17.7889	0.990176	0.348257	0.00446584	0.029571
ENSG00000165443	PHYHIPL	11.5459	0.989879	0.251572	8.32727e-05	0.00257949
ENSG00000169760	NLGN1	8.82345	0.987494	0.377368	0.00887604	0.0460147
ENSG00000205436	EXOC3L4	9.66377	0.986556	0.340431	0.00375594	0.026712
ENSG00000124772	CPNE5	9.24429	0.986496	0.342775	0.00400241	0.0275916
ENSG00000101265	RASSF2	148.948	0.986494	0.209264	2.42768e-06	0.000325169
ENSG00000105963	ADAP1	24.757	0.986474	0.265276	0.000200274	0.00431597
ENSG00000117091	CD48	26.7298	0.986163	0.319638	0.00203379	0.0181722
ENSG00000273213	H3-2	15.7335	0.983872	0.231088	2.06661e-05	0.00108367
ENSG00000132821	VSTM2L	11.5732	0.982693	0.337602	0.00360498	0.0259485
ENSG00000164484	TMEM200A	24.2715	0.980749	0.341555	0.00408628	0.0279423
ENSG00000123560	PLP1	45.6021	0.979768	0.236025	3.3084e-05	0.00140318
ENSG00000158869	FCER1G	64.0163	0.979488	0.256809	0.000136693	0.00342267
ENSG00000181631	P2RY13	19.7726	0.977553	0.297718	0.00102529	0.0118831
ENSG00000099365	STX1B	18.1566	0.976549	0.290217	0.000765727	0.00984372
ENSG00000197956	S100A6	1651.83	0.975645	0.237945	4.12606e-05	0.00162462
ENSG00000162706	CADM3	89.6198	0.974753	0.275424	0.000401498	0.00661436
ENSG00000235162	C12orf75	1158.83	0.974114	0.230716	2.41992e-05	0.00116582
ENSG00000115226	FNDC4	36.2346	0.973765	0.247675	8.43769e-05	0.00259091
ENSG00000168542	COL3A1	6414.63	0.973591	0.250575	0.00010215	0.00289192
ENSG00000131188	PRR7	13.5656	0.973456	0.270181	0.000314598	0.00565985
ENSG00000158481	CD1C	19.2756	0.972837	0.309456	0.00166826	0.0161204
ENSG00000177575	CD163	246.003	0.971468	0.280485	0.000533143	0.00789238
ENSG00000072694	FCGR2B	111.294	0.971265	0.302999	0.00134824	0.0140754
ENSG00000149090	PAMR1	98.8448	0.971196	0.26513	0.000249186	0.00495556
ENSG00000134363	FST	109.764	0.971071	0.293245	0.00092808	0.0111622
ENSG00000206190	ATP10A	49.6171	0.971	0.270863	0.000337296	0.00591983
ENSG00000185862	EVI2B	59.7027	0.970015	0.282369	0.000591957	0.00837427
ENSG00000135318	NT5E	160.546	0.969784	0.271261	0.000350096	0.00605782
ENSG00000143387	CTSK	355.64	0.969323	0.250939	0.000112105	0.00305015
ENSG00000188060	RAB42	11.6265	0.968658	0.251443	0.000116968	0.0031311
ENSG00000132688	NES	4366.28	0.968548	0.16131	1.92182e-09	4.10226e-06
ENSG00000166557	TMED3	76.8132	0.968004	0.234691	3.71394e-05	0.00151099
ENSG00000111490	TBC1D30	13.9482	0.967746	0.359247	0.00706396	0.0397979
ENSG00000104722	NEFM	36.0815	0.96638	0.319118	0.00245946	0.0205966
ENSG00000116711	PLA2G4A	27.5117	0.962553	0.2596	0.000209038	0.00442967
ENSG00000143344	RGL1	184.141	0.961606	0.198023	1.19756e-06	0.00023923
ENSG00000077420	APBB1IP	56.1444	0.960024	0.268082	0.000342173	0.0059818
ENSG00000152213	ARL11	10.5646	0.959388	0.311705	0.00208485	0.0184228
ENSG00000250138		31.535	0.959223	0.274693	0.000479442	0.00739931
ENSG00000167851	CD300A	20.0918	0.959129	0.255807	0.000177237	0.00400903
ENSG00000163347	CLDN1	24.7017	0.957567	0.34378	0.0053461	0.0330833
ENSG00000184828	ZBTB7C	60.3384	0.954494	0.243907	9.10216e-05	0.00271067
ENSG00000110628	SLC22A18	18.4571	0.953492	0.273005	0.000478378	0.0073893
ENSG00000163606	CD200R1	14.669	0.953377	0.342554	0.00538347	0.0332336
ENSG00000140285	FGF7	228.953	0.95295	0.247588	0.000118632	0.00315741
ENSG00000105251	SHD	40.7814	0.952223	0.317658	0.00272083	0.021966
ENSG00000069020	MAST4	34.7113	0.952174	0.331813	0.0041098	0.0280492
ENSG00000000971	CFH	1032.79	0.950384	0.210555	6.37027e-06	0.000524338
ENSG00000164294	GPX8	98.4425	0.949643	0.199594	1.95653e-06	0.000287481
ENSG00000271943		9.42382	0.949622	0.347203	0.00623689	0.0366564
ENSG00000284946		11.1653	0.949541	0.363799	0.00905236	0.0465016
ENSG00000114013	CD86	20.0454	0.949443	0.282382	0.000773074	0.00989288
ENSG00000133800	LYVE1	375.254	0.949209	0.269554	0.000429275	0.00690041
ENSG00000182578	CSF1R	287.725	0.948182	0.244081	0.000102454	0.00289584
ENSG00000064205	CCN5	788.795	0.947936	0.252788	0.000176885	0.00400617
ENSG00000244509	APOBEC3C	133.784	0.947524	0.205732	4.1122e-06	0.000413973
ENSG00000133134	BEX2	32.8486	0.947433	0.210326	6.65019e-06	0.000534994
ENSG00000122420	PTGFR	122.043	0.946554	0.293825	0.00127528	0.0135983
ENSG00000182107	TMEM30B	67.4462	0.945227	0.215269	1.12874e-05	0.000734254
ENSG00000163823	CCR1	37.7603	0.944764	0.297429	0.00149095	0.0150697
ENSG00000225635	DDAH2	44.8829	0.94468	0.356689	0.00808568	0.0433259
ENSG00000179921	GPBAR1	10.2372	0.943425	0.318677	0.00307195	0.0236113
ENSG00000100092	SH3BP1	37.0497	0.942971	0.299957	0.00166834	0.0161204
ENSG00000163751	CPA3	73.2484	0.942726	0.25416	0.000207929	0.00441164
ENSG00000079691	CARMIL1	41.2088	0.940708	0.296304	0.00149939	0.0150819
ENSG00000122122	SASH3	38.708	0.939546	0.275553	0.000650403	0.00890186
ENSG00000197629	MPEG1	245.748	0.938782	0.246324	0.000138311	0.00344695
ENSG00000175697	GPR156	6.41864	0.937475	0.30417	0.00205562	0.0182802
ENSG00000163220	S100A9	93.1338	0.937195	0.361232	0.00947449	0.0479769
ENSG00000170458	CD14	210.035	0.936098	0.260912	0.00033349	0.00586461
ENSG00000013588	GPRC5A	19.6517	0.935922	0.342032	0.00621241	0.0365611
ENSG00000139044	B4GALNT3	98.2663	0.935338	0.283869	0.000984361	0.0115977
ENSG00000101938	CHRDL1	523.896	0.934025	0.213209	1.18252e-05	0.000757487
ENSG00000180938	ZNF572	7.21974	0.93395	0.254875	0.000247971	0.00494039
ENSG00000112378	PERP	125.146	0.933089	0.217457	1.77945e-05	0.000988653
ENSG00000143869	GDF7	17.5541	0.932804	0.320398	0.00359825	0.0259421
ENSG00000145569	OTULINL	46.3644	0.931584	0.268727	0.000526971	0.00783362
ENSG00000282932	PTPRD	89.5578	0.931023	0.234707	7.28608e-05	0.00238437
ENSG00000142871	CCN1	563.474	0.930715	0.287392	0.00120168	0.0130828
ENSG00000135046	ANXA1	1124.02	0.930565	0.205398	5.88323e-06	0.00051236
ENSG00000158246	TENT5B	42.6103	0.929644	0.236324	8.36216e-05	0.00258558
ENSG00000115414	FN1	4074.64	0.929314	0.22896	4.93155e-05	0.00182662
ENSG00000106785	TRIM14	44.7105	0.928026	0.250038	0.000206004	0.00438942
ENSG00000064692	SNCAIP	30.0557	0.927848	0.259657	0.000352429	0.0060701
ENSG00000006747	SCIN	24.06	0.926124	0.315758	0.00335678	0.0249214
ENSG00000136999	CCN3	299.712	0.92362	0.255595	0.000301961	0.0055346
ENSG00000184574	LPAR5	8.8501	0.923003	0.307717	0.00270408	0.0218825
ENSG00000173715	C11orf80	21.3393	0.923002	0.281331	0.001035	0.0119258
ENSG00000145649	GZMA	20.7434	0.922615	0.325917	0.00464283	0.0302917
ENSG00000188013	MEIS3P2	4.9088	0.921897	0.344789	0.00749968	0.0413063
ENSG00000116741	RGS2	127.701	0.921433	0.235446	9.09419e-05	0.00271067
ENSG00000010327	STAB1	828.106	0.921318	0.190985	1.40681e-06	0.000244318
ENSG00000272398	CD24	23.7408	0.920575	0.305448	0.00257949	0.0212712
ENSG00000145416	MARCHF1	31.697	0.920536	0.327587	0.00495341	0.0316218
ENSG00000075884	ARHGAP15	34.5563	0.919552	0.243155	0.00015573	0.00369955
ENSG00000153563	CD8A	32.1122	0.918337	0.323817	0.00456855	0.029972
ENSG00000182916	TCEAL7	52.3281	0.917563	0.213882	1.78635e-05	0.00098939
ENSG00000171903	CYP4F11	5.05449	0.916852	0.348254	0.00847073	0.0446755
ENSG00000165124	SVEP1	537.83	0.916595	0.20224	5.83703e-06	0.00051236
ENSG00000166741	NNMT	528.836	0.913309	0.258704	0.000415047	0.00676138
ENSG00000204711	C9orf135	13.2704	0.913182	0.353923	0.00987512	0.0491212
ENSG00000164120	HPGD	53.7451	0.911912	0.206972	1.05313e-05	0.000709225
ENSG00000211448	DIO2	154.627	0.911509	0.249928	0.000265227	0.0051144
ENSG00000101871	MID1	49.4653	0.911045	0.244103	0.000189808	0.00418684
ENSG00000141506	PIK3R5	39.5675	0.910505	0.226003	5.6078e-05	0.00197038
ENSG00000110092	CCND1	348.548	0.910313	0.194261	2.78561e-06	0.00034877
ENSG00000175643	RMI2	13.9407	0.909121	0.291713	0.00183015	0.0170682
ENSG00000112290	WASF1	21.8552	0.908902	0.265294	0.000612509	0.00852764
ENSG00000110881	ASIC1	18.1777	0.90871	0.269836	0.000758139	0.00978105
ENSG00000230669	PSMB8	47.0578	0.907728	0.349118	0.00932069	0.0475093
ENSG00000248144	ADH1C	234.926	0.907552	0.188179	1.41542e-06	0.000244318
ENSG00000143119	CD53	82.6964	0.90646	0.270745	0.000813896	0.0102119
ENSG00000145335	SNCA	22.9219	0.905836	0.285474	0.0015082	0.0151393
ENSG00000135144	DTX1	45.0181	0.905756	0.242629	0.000189146	0.00418684
ENSG00000188042	ARL4C	73.9676	0.905699	0.254549	0.000373617	0.00629435
ENSG00000182168	UNC5C	10.6547	0.905189	0.343824	0.00847063	0.0446755
ENSG00000125675	GRIA3	14.4265	0.904703	0.315968	0.00419287	0.0284632
ENSG00000120254	MTHFD1L	31.2317	0.904205	0.323939	0.00525004	0.0327051
ENSG00000115738	ID2	201.397	0.904099	0.186425	1.23668e-06	0.0002443
ENSG00000160593	JAML	78.9882	0.90391	0.29306	0.00203973	0.0181832
ENSG00000123329	ARHGAP9	51.9884	0.903342	0.258049	0.000464098	0.00727619
ENSG00000038427	VCAN	425.405	0.902915	0.256841	0.000438993	0.00702507
ENSG00000178031	ADAMTSL1	26.7825	0.902671	0.298668	0.0025084	0.020908
ENSG00000176014	TUBB6	485.467	0.902642	0.224013	5.59141e-05	0.00196851
ENSG00000197635	DPP4	117.799	0.90208	0.254667	0.00039681	0.00656828
ENSG00000161921	CXCL16	55.7452	0.901784	0.25892	0.000496075	0.00753841
ENSG00000147570	DNAJC5B	11.5941	0.901767	0.348905	0.00975019	0.0488169
ENSG00000064666	CNN2	160.298	0.901364	0.202393	8.44691e-06	0.000615482
ENSG00000146386	ABRACL	29.2806	0.900699	0.214344	2.64419e-05	0.00122744
ENSG00000151365	THRSP	163.566	0.900425	0.23233	0.00010635	0.0029425
ENSG00000154589	LY96	19.9842	0.900266	0.266781	0.000739364	0.00963015
ENSG00000274311	LILRB5	30.0256	0.899475	0.343768	0.00888326	0.0460185
ENSG00000106565	TMEM176B	161.28	0.898624	0.223805	5.93934e-05	0.00204643
ENSG00000120885	CLU	1344.82	0.894406	0.232187	0.000117115	0.0031311
ENSG00000100196	KDELR3	43.0516	0.893998	0.224258	6.70613e-05	0.00225811
ENSG00000163629	PTPN13	73.9492	0.893582	0.213012	2.72877e-05	0.00126013
ENSG00000102265	TIMP1	364.31	0.893408	0.258571	0.000549936	0.00803295
ENSG00000090661	CERS4	63.785	0.893287	0.170999	1.75164e-07	5.98894e-05
ENSG00000077942	FBLN1	1356.43	0.890931	0.217451	4.18238e-05	0.0016271
ENSG00000169436	COL22A1	56.8616	0.890695	0.338732	0.00855118	0.0449133
ENSG00000170775	GPR37	9.07062	0.890042	0.273565	0.00113997	0.0127229
ENSG00000116701	NCF2	81.2124	0.889379	0.245093	0.000284799	0.00535619
ENSG00000180340	FZD2	28.2961	0.88824	0.272001	0.00109244	0.0123789
ENSG00000090382	LYZ	365.698	0.887666	0.292876	0.00243854	0.0205182
ENSG00000136052	SLC41A2	26.2851	0.886738	0.276862	0.00136089	0.0141659
ENSG00000006756	ARSD	91.3321	0.886182	0.17707	5.59481e-07	0.000138153
ENSG00000147443	DOK2	57.2096	0.885253	0.277851	0.00144221	0.0147077
ENSG00000197747	S100A10	705.556	0.884961	0.198943	8.65507e-06	0.00062299
ENSG00000153246	PLA2R1	75.2282	0.884728	0.260285	0.000676155	0.00912092
ENSG00000284841	H2AW	6.78669	0.882969	0.342296	0.00989284	0.0491573
ENSG00000039560	RAI14	91.6976	0.882114	0.185929	2.09169e-06	0.000296301
ENSG00000153885	KCTD15	156.871	0.881952	0.182592	1.36419e-06	0.000244318
ENSG00000196465	MYL6B	7260.85	0.881935	0.233526	0.00015898	0.00373384
ENSG00000026025	VIM	8103.82	0.879612	0.215964	4.64203e-05	0.00175835
ENSG00000160255	ITGB2	219.604	0.878843	0.24626	0.000358673	0.0061434
ENSG00000165548	TMEM63C	26.7898	0.878028	0.316691	0.00556254	0.0340109
ENSG00000137269	LRRC1	26.3245	0.877545	0.297035	0.00313332	0.023919
ENSG00000102879	CORO1A	157.358	0.876058	0.251229	0.000488295	0.00746466
ENSG00000171860	C3AR1	44.7809	0.875746	0.303301	0.00388459	0.0272442
ENSG00000106538	RARRES2	227.264	0.874957	0.241896	0.00029795	0.00548876
ENSG00000173898	SPTBN2	32.6778	0.874003	0.29799	0.00335715	0.0249214
ENSG00000136193	SCRN1	168.716	0.873025	0.188873	3.79535e-06	0.000404057
ENSG00000100979	PLTP	337.474	0.87293	0.227985	0.000128724	0.00333614
ENSG00000162692	VCAM1	100.284	0.871757	0.25753	0.000711616	0.00941356
ENSG00000153551	CMTM7	28.3749	0.871352	0.249676	0.000483146	0.00742369
ENSG00000108405	P2RX1	43.0124	0.870856	0.333732	0.00906882	0.0465458
ENSG00000109107	ALDOC	53.7577	0.870419	0.155158	2.02474e-08	1.59835e-05
ENSG00000134201	GSTM5	102.835	0.868979	0.198253	1.16957e-05	0.000756135
ENSG00000124191	TOX2	8.75855	0.868878	0.309336	0.00497188	0.0316715
ENSG00000102445	RUBCNL	23.797	0.868837	0.331631	0.00879585	0.0457122
ENSG00000223804		31.6056	0.8677	0.267134	0.00116142	0.0128573
ENSG00000182667	NTM	41.3963	0.867118	0.278107	0.00182125	0.0170236
ENSG00000115232	ITGA4	46.5485	0.865183	0.279119	0.00193725	0.0176124
ENSG00000103740	ACSBG1	16.9568	0.864563	0.288463	0.00272526	0.021966
ENSG00000170522	ELOVL6	39.2192	0.861662	0.272948	0.0015947	0.0156651
ENSG00000176971	FIBIN	131.099	0.861343	0.216795	7.0952e-05	0.00234471
ENSG00000069424	KCNAB2	116.163	0.858596	0.214221	6.12368e-05	0.00210586
ENSG00000083857	FAT1	142.733	0.85849	0.232456	0.000221509	0.00459535
ENSG00000182463	TSHZ2	179.335	0.858439	0.241112	0.000370384	0.00625957
ENSG00000123342	MMP19	43.5951	0.857526	0.266209	0.00127635	0.0135983
ENSG00000171388	APLN	213.064	0.857324	0.203075	2.42454e-05	0.00116582
ENSG00000021645	NRXN3	16.0563	0.857076	0.299208	0.00417688	0.0283763
ENSG00000288512	C1R	1587.15	0.856335	0.231985	0.000223081	0.00461719
ENSG00000082293	COL19A1	36.3702	0.855963	0.322103	0.00787421	0.0425389
ENSG00000132514	CLEC10A	80.8715	0.855571	0.256634	0.000856633	0.0105691
ENSG00000156535	CD109	122.815	0.854166	0.183347	3.18157e-06	0.000365638
ENSG00000163563	MNDA	75.4716	0.852788	0.263217	0.00119584	0.013046
ENSG00000267561		53.5828	0.851531	0.198682	1.82005e-05	0.000998722
ENSG00000023892	DEF6	37.07	0.850772	0.241096	0.000417507	0.00677232
ENSG00000169962	TAS1R3	6.97485	0.85031	0.307276	0.00565302	0.0343021
ENSG00000139289	PHLDA1	125.482	0.848533	0.260103	0.00110513	0.0124591
ENSG00000182013	PNMA8A	89.1631	0.847891	0.242633	0.000474881	0.00736087
ENSG00000125730	C3	3526.65	0.847001	0.238242	0.000377685	0.00633478
ENSG00000151746	BICD1	172.167	0.845671	0.200922	2.56551e-05	0.00120032
ENSG00000167642	SPINT2	31.1137	0.845622	0.289879	0.00353238	0.0256283
ENSG00000164303	ENPP6	14.0423	0.84545	0.31247	0.00681611	0.0389408
ENSG00000183098	GPC6	63.9407	0.844956	0.25531	0.000934531	0.0112055
ENSG00000187741	FANCA	12.4341	0.844754	0.280885	0.00263426	0.021543
ENSG00000081237	PTPRC	177.407	0.844307	0.266429	0.00152979	0.0152258
ENSG00000102032	RENBP	52.9921	0.843915	0.213671	7.82799e-05	0.00249566
ENSG00000149591	TAGLN	3466.21	0.843838	0.26205	0.0012813	0.0136147
ENSG00000171310	CHST11	33.7668	0.843632	0.255971	0.000981365	0.0115778
ENSG00000149781	FERMT3	85.6511	0.842355	0.199232	2.35758e-05	0.00116574
ENSG00000109610	SOD3	297.649	0.840235	0.25	0.000776784	0.00990706
ENSG00000116661	FBXO2	11.4125	0.840009	0.252997	0.000899446	0.0109454
ENSG00000157227	MMP14	433.457	0.839663	0.211611	7.24918e-05	0.00237792
ENSG00000137573	SULF1	263.376	0.839553	0.218345	0.000120519	0.00318745
ENSG00000163430	FSTL1	2816.14	0.839405	0.208419	5.63761e-05	0.00197694
ENSG00000067445	TRO	88.0805	0.839162	0.255597	0.00102655	0.0118899
ENSG00000087245	MMP2	1462.64	0.838729	0.197392	2.14668e-05	0.00110306
ENSG00000102524	TNFSF13B	50.1734	0.837964	0.290242	0.00388791	0.0272568
ENSG00000186462	NAP1L2	50.0463	0.837908	0.183633	5.04425e-06	0.000484445
ENSG00000163191	S100A11	283.028	0.836684	0.198349	2.46216e-05	0.00117116
ENSG00000284838	C1QTNF4	9.79262	0.834602	0.289531	0.00394405	0.0274609
ENSG00000162511	LAPTM5	251.693	0.833018	0.227886	0.000256769	0.00506671
ENSG00000174125	TLR1	18.4885	0.832909	0.318372	0.00889276	0.0460275
ENSG00000186998	EMID1	25.0866	0.832234	0.221036	0.000166452	0.00383833
ENSG00000172346	CSDC2	43.024	0.830885	0.293507	0.00464198	0.0302917
ENSG00000103253	HAGHL	11.1166	0.829791	0.278895	0.00292721	0.0229365
ENSG00000241399	CD302	240.935	0.829459	0.183465	6.15273e-06	0.000519905
ENSG00000143196	DPT	1273.84	0.827928	0.179696	4.07762e-06	0.000413973
ENSG00000179029	TMEM107	25.4454	0.826796	0.227173	0.000273169	0.00519715
ENSG00000105609	LILRB5	93.4865	0.825992	0.246694	0.000813262	0.0102111
ENSG00000105088	OLFM2	30.4116	0.825804	0.245277	0.000760377	0.0097891
ENSG00000156508	EEF1A1	25068.7	0.825224	0.181284	5.31112e-06	0.000493195
ENSG00000125319	HROB	6.97383	0.825032	0.298829	0.0057645	0.0347371
ENSG00000099204	ABLIM1	2640.93	0.824831	0.161799	3.43482e-07	9.54181e-05
ENSG00000132561	MATN2	234.941	0.82423	0.176661	3.07734e-06	0.000357595
ENSG00000280618	CYFIP1	22.7191	0.823385	0.308428	0.00759382	0.0416185
ENSG00000184232	OAF	325.662	0.823008	0.149869	3.98501e-08	2.24905e-05
ENSG00000129474	AJUBA	66.1318	0.822476	0.221611	0.000206152	0.00438942
ENSG00000170370	EMX2	66.5247	0.822158	0.201746	4.59704e-05	0.00174638
ENSG00000148926	ADM	134.527	0.821774	0.174505	2.48737e-06	0.000325169
ENSG00000136167	LCP1	264.585	0.820735	0.256205	0.001358	0.0141441
ENSG00000162894	FCMR	47.3029	0.820645	0.182565	6.95448e-06	0.000543975
ENSG00000224587	MDC1	99.0695	0.818876	0.285862	0.00417554	0.0283763
ENSG00000186517	ARHGAP30	133.837	0.817433	0.24675	0.000923688	0.0111413
ENSG00000106571	GLI3	76.9315	0.816205	0.195643	3.02061e-05	0.00132426
ENSG00000151650	VENTX	22.9416	0.815959	0.182631	7.90271e-06	0.000592836
ENSG00000281230	SERTAD4	46.8001	0.815795	0.210984	0.000110356	0.00301387
ENSG00000165025	SYK	76.0175	0.815361	0.253276	0.00128522	0.0136407
ENSG00000148908	RGS10	87.0752	0.815016	0.263677	0.00199511	0.0179237
ENSG00000136542	GALNT5	13.2402	0.814669	0.25101	0.00117217	0.012904
ENSG00000242265	PEG10	222.967	0.813491	0.284541	0.00425033	0.0287326
ENSG00000108950	FAM20A	101.181	0.811566	0.242492	0.000817596	0.0102366
ENSG00000106123	EPHB6	41.3201	0.811554	0.275263	0.00319547	0.0241344
ENSG00000110002	VWA5A	161.335	0.810635	0.195975	3.52752e-05	0.0014596
ENSG00000158104	HPD	18.7332	0.810528	0.299003	0.00671285	0.0385964
ENSG00000120708	TGFBI	712.601	0.810301	0.212319	0.000135398	0.0034203
ENSG00000197614	MFAP5	1483.63	0.810046	0.206486	8.74541e-05	0.00264749
ENSG00000102010	BMX	23.6863	0.808782	0.218626	0.000216123	0.00452053
ENSG00000049540	ELN	700.023	0.807712	0.221466	0.000265197	0.0051144
ENSG00000159915	ZNF233	31.1322	0.807384	0.266954	0.00249097	0.0207823
ENSG00000167077	MEI1	15.097	0.806763	0.276755	0.00355597	0.0257627
ENSG00000153029	MR1	90.5659	0.806286	0.185905	1.44376e-05	0.000864264
ENSG00000144824	PHLDB2	323.589	0.806234	0.189325	2.05832e-05	0.00108269
ENSG00000163393	SLC22A15	15.3941	0.805938	0.276497	0.00355905	0.0257743
ENSG00000131944	FAAP24	8.98134	0.805869	0.273268	0.00318791	0.0240977
ENSG00000065809	FAM107B	165.749	0.80516	0.204991	8.57346e-05	0.00261454
ENSG00000154175	ABI3BP	535.174	0.80486	0.236207	0.00065576	0.00894076
ENSG00000059377	TBXAS1	37.5526	0.804192	0.279262	0.00398056	0.0275479
ENSG00000029153	ARNTL2	22.6372	0.803958	0.301858	0.00773647	0.0420511
ENSG00000019991	HGF	46.5171	0.801954	0.302008	0.00792134	0.0427027
ENSG00000196730	DAPK1	126.409	0.800792	0.191324	2.84518e-05	0.00128387
ENSG00000038945	MSR1	61.0939	0.800762	0.305227	0.00870317	0.0454164
ENSG00000213145	CRIP1	357.96	0.799737	0.233564	0.000616931	0.00857578
ENSG00000002933	TMEM176A	101.83	0.799628	0.234298	0.000642845	0.00883924
ENSG00000152422	XRCC4	38.9216	0.799077	0.231096	0.00054466	0.0080029
ENSG00000182718	ANXA2	2544.64	0.798425	0.195484	4.42008e-05	0.00168999
ENSG00000135414	GDF11	100.675	0.797522	0.19073	2.89692e-05	0.00130061
ENSG00000148671	ADIRF	705.477	0.797044	0.245361	0.00116033	0.0128573
ENSG00000139514	SLC7A1	113.999	0.796999	0.243133	0.00104531	0.0120133
ENSG00000105472	CLEC11A	68.844	0.796578	0.214999	0.000211362	0.00445238
ENSG00000203710	CR1	24.036	0.796095	0.271721	0.00339154	0.025072
ENSG00000178718	RPP25	22.8514	0.796056	0.250887	0.00150891	0.0151393
ENSG00000189184	PCDH18	170.36	0.794256	0.244401	0.00115484	0.0128164
ENSG00000204262	COL5A2	709.831	0.794056	0.200948	7.7647e-05	0.00249185
ENSG00000187210	GCNT1	33.9475	0.793742	0.219777	0.000304344	0.00556463
ENSG00000129596	CDO1	113.702	0.793491	0.21723	0.000259436	0.00507737
ENSG00000172000	ZNF556	194.135	0.793287	0.187638	2.36046e-05	0.00116574
ENSG00000167552	TUBA1A	1060.36	0.793187	0.187832	2.41228e-05	0.00116582
ENSG00000148948	LRRC4C	11.4494	0.791716	0.262236	0.00253529	0.0210532
ENSG00000184347	SLIT3	485.26	0.791699	0.214178	0.000218635	0.00455164
ENSG00000171227	TMEM37	58.3358	0.790827	0.205972	0.000123288	0.00324731
ENSG00000167261	DPEP2	25.4702	0.790057	0.252043	0.0017208	0.0164151
ENSG00000174705	SH3PXD2B	175.479	0.788616	0.218942	0.000315855	0.00565985
ENSG00000142227	EMP3	205.165	0.788488	0.224729	0.000450452	0.00713142
ENSG00000124107	SLPI	43.5638	0.788405	0.27961	0.00480747	0.0309809
ENSG00000167779	IGFBP6	717.611	0.787483	0.205387	0.000126004	0.00328495
ENSG00000154556	SORBS2	114.805	0.787431	0.261342	0.00258656	0.0212759
ENSG00000261150	EPPK1	12.8052	0.78731	0.282812	0.00537167	0.0331722
ENSG00000196155	PLEKHG4	58.7173	0.786435	0.271611	0.00378624	0.026818
ENSG00000102359	SRPX2	165.666	0.785842	0.2181	0.0003144	0.00565985
ENSG00000169710	FASN	610.168	0.78456	0.222259	0.000415669	0.00676138
ENSG00000103187	COTL1	199.656	0.784371	0.186204	2.52641e-05	0.00118885
ENSG00000225217	HSPA7	81.2149	0.783894	0.237268	0.000953714	0.0113797
ENSG00000189129	PLAC9	207.693	0.782224	0.217386	0.000320277	0.00571135
ENSG00000187164	SHTN1	49.6925	0.781776	0.246447	0.00151297	0.0151544
ENSG00000158258	CLSTN2	326.62	0.78167	0.180222	1.44261e-05	0.000864264
ENSG00000121807	CCR2	20.9321	0.779909	0.289878	0.00713508	0.0400792
ENSG00000184985	SORCS2	52.2752	0.779751	0.206203	0.000155904	0.00369955
ENSG00000162627	SNX7	115.25	0.779496	0.269596	0.0038359	0.0270261
ENSG00000188921	HACD4	43.458	0.778752	0.217704	0.000347421	0.00603792
ENSG00000242173	ARHGDIG	17.3149	0.778617	0.297174	0.00879119	0.0457122
ENSG00000188321	ZNF559	78.1756	0.778462	0.153003	3.6205e-07	9.9029e-05
ENSG00000172243	CLEC7A	52.4991	0.778389	0.274005	0.00450029	0.0296903
ENSG00000126603	GLIS2	55.065	0.778315	0.281221	0.00564651	0.034286
ENSG00000119147	ECRG4	67.2405	0.77772	0.249095	0.00179513	0.0168687
ENSG00000077238	IL4R	187.766	0.777618	0.199455	9.67067e-05	0.00281399
ENSG00000161243	FBXO27	49.8062	0.777042	0.269666	0.00395794	0.0275027
ENSG00000165168	CYBB	245.1	0.77659	0.233097	0.000863412	0.0106233
ENSG00000134508	CABLES1	65.5405	0.776267	0.192055	5.30188e-05	0.00190045
ENSG00000104419	NDRG1	1288.89	0.776217	0.19373	6.15738e-05	0.00210929
ENSG00000155324	GRAMD2B	101.609	0.776114	0.203421	0.000136012	0.0034203
ENSG00000259207	ITGB3	119.766	0.77574	0.181865	1.9949e-05	0.00105831
ENSG00000076604	TRAF4	31.3035	0.775285	0.296321	0.00888709	0.046025
ENSG00000128594	LRRC4	30.6637	0.775242	0.29636	0.00889991	0.0460377
ENSG00000164161	HHIP	23.7127	0.774959	0.282294	0.00604709	0.0359063
ENSG00000188483	IER5L	95.0788	0.774566	0.22937	0.000733003	0.0095613
ENSG00000249437	NAIP	30.4359	0.774435	0.282201	0.00606464	0.0359291
ENSG00000106823	ECM2	48.821	0.772183	0.202287	0.000134941	0.0034203
ENSG00000110076	NRXN2	58.4939	0.771121	0.221042	0.000485604	0.00744273
ENSG00000128849	CGNL1	88.3665	0.770587	0.251633	0.00219614	0.0190557
ENSG00000144554	FANCD2	26.3577	0.770209	0.292754	0.00851573	0.0447933
ENSG00000112977	DAP	195.701	0.770144	0.174918	1.06819e-05	0.000713963
ENSG00000139354	GAS2L3	24.6938	0.769656	0.226463	0.000677318	0.00912968
ENSG00000139880	CDH24	27.9357	0.769497	0.241619	0.0014488	0.0147442
ENSG00000110324	IL10RA	137.66	0.769445	0.244903	0.00167892	0.0161659
ENSG00000165617	DACT1	94.2878	0.769405	0.201471	0.000134024	0.00341378
ENSG00000153558	FBXL2	27.1796	0.769146	0.261177	0.00323034	0.0242972
ENSG00000235568	NFAM1	42.0102	0.768212	0.291332	0.00836691	0.0443052
ENSG00000135678	CPM	164.296	0.764941	0.231624	0.000958235	0.0113881
ENSG00000284953	CACNA2D4	23.7732	0.764629	0.246925	0.0019575	0.0176959
ENSG00000114923	SLC4A3	36.8162	0.764624	0.246354	0.0019108	0.0174305
ENSG00000214425	LRRC37A4P	21.7746	0.76441	0.222043	0.000576112	0.00823757
ENSG00000181195	PENK	57.3231	0.763825	0.268906	0.00450433	0.0297042
ENSG00000172935	MRGPRF	87.699	0.762731	0.22227	0.00060015	0.00843483
ENSG00000197457	STMN3	127.604	0.762325	0.207867	0.00024505	0.00491038
ENSG00000131480	AOC2	18.2067	0.761954	0.164805	3.77568e-06	0.000404057
ENSG00000163131	CTSS	278.947	0.761931	0.228034	0.000833863	0.0103843
ENSG00000144152	FBLN7	37.4047	0.76045	0.19776	0.000120401	0.00318745
ENSG00000155011	DKK2	58.6862	0.759423	0.229753	0.000948458	0.0113324
ENSG00000166033	HTRA1	563.379	0.759036	0.188054	5.4307e-05	0.00193397
ENSG00000204136	GGTA1	119.865	0.758912	0.217121	0.000473452	0.00735795
ENSG00000106333	PCOLCE	447.074	0.758672	0.203261	0.000189589	0.00418684
ENSG00000162433	AK4	103.649	0.758456	0.204609	0.000209853	0.00444165
ENSG00000051523	CYBA	309.563	0.757635	0.135663	2.34107e-08	1.59835e-05
ENSG00000169439	SDC2	708.951	0.756731	0.192033	8.12675e-05	0.00254614
ENSG00000134247	PTGFRN	305.096	0.756548	0.2928	0.00977069	0.0488782
ENSG00000175906	ARL4D	53.1213	0.756295	0.224465	0.000753552	0.00975775
ENSG00000172817	CYP7B1	38.5711	0.755568	0.23648	0.001398	0.0144362
ENSG00000164946	FREM1	67.6859	0.75429	0.208078	0.000288917	0.00539725
ENSG00000197253	TPSB2	159.402	0.754105	0.248877	0.0024453	0.0205305
ENSG00000122176	FMOD	357.675	0.753987	0.208075	0.000290501	0.00541386
ENSG00000149534	MS4A2	42.8522	0.753556	0.257149	0.00338502	0.0250551
ENSG00000136960	ENPP2	197.935	0.753205	0.15817	1.91677e-06	0.000285
ENSG00000123999	INHA	7.53954	0.751622	0.282209	0.0077366	0.0420511
ENSG00000118971	CCND2	174.064	0.751238	0.210237	0.00035252	0.0060701
ENSG00000149212	SESN3	380.85	0.750268	0.150798	6.51443e-07	0.000151539
ENSG00000151883	PARP8	70.1008	0.749683	0.254124	0.00317708	0.0240882
ENSG00000165178	NCF1C	29.8206	0.74953	0.283222	0.00813435	0.0434949
ENSG00000133026	MYH10	515.518	0.749486	0.190812	8.57011e-05	0.00261454
ENSG00000110876	SELPLG	63.2326	0.749411	0.275843	0.00659159	0.0380864
ENSG00000180353	HCLS1	199.622	0.748798	0.196217	0.000135538	0.0034203
ENSG00000169896	ITGAM	122.267	0.748469	0.255087	0.00334435	0.0248679
ENSG00000100448	CTSG	53.426	0.748282	0.285611	0.00879473	0.0457122
ENSG00000076944	STXBP2	35.2222	0.748084	0.254817	0.0033272	0.0248222
ENSG00000264058		17.4163	0.747999	0.249073	0.00267214	0.0217229
ENSG00000134755	DSC2	26.7572	0.747401	0.2592	0.003933	0.0274336
ENSG00000066336	SPI1	87.7362	0.747162	0.24959	0.0027574	0.0221143
ENSG00000205221	VIT	158.593	0.744833	0.190883	9.53837e-05	0.00278919
ENSG00000134323	MYCN	15.841	0.744393	0.244013	0.00228363	0.0196328
ENSG00000077585	GPR137B	30.3639	0.74393	0.252135	0.00317231	0.0240874
ENSG00000276053	LAIR1	43.4742	0.743836	0.254016	0.00340819	0.0251305
ENSG00000072110	ACTN1	689.473	0.743478	0.181354	4.13871e-05	0.00162462
ENSG00000138435	CHRNA1	764.496	0.743038	0.208665	0.000369569	0.00625769
ENSG00000162636	FAM102B	95.8992	0.742797	0.197145	0.000164708	0.00381791
ENSG00000118257	NRP2	143.604	0.74209	0.153224	1.27789e-06	0.000244318
ENSG00000009790	TRAF3IP3	41.3295	0.741725	0.247998	0.00278203	0.0221864
ENSG00000180448	ARHGAP45	119.266	0.741715	0.240741	0.00206332	0.0183144
ENSG00000092621	PHGDH	92.4329	0.741672	0.277557	0.00753694	0.0414217
ENSG00000237172	B3GNT9	61.1814	0.741453	0.216662	0.000621254	0.00860895
ENSG00000130592	LSP1	224.587	0.738841	0.265557	0.00539867	0.0332927
ENSG00000139278	GLIPR1	111.606	0.738208	0.21953	0.000771898	0.00989288
ENSG00000188783	PRELP	593.778	0.737778	0.21177	0.000494234	0.00752897
ENSG00000164877	MICALL2	130.091	0.737485	0.23997	0.00211753	0.018619
ENSG00000106804	C5	20.9254	0.737426	0.213914	0.000566234	0.00817947
ENSG00000142347	MYO1F	121.026	0.735943	0.280775	0.00876421	0.0456412
ENSG00000165655	ZNF503	161.204	0.735604	0.156683	2.66793e-06	0.000340333
ENSG00000285269		16.2455	0.735128	0.254663	0.0038934	0.0272738
ENSG00000034971	MYOC	1048.35	0.733956	0.206261	0.000373149	0.00629435
ENSG00000096092	TMEM14A	43.5824	0.732691	0.199443	0.000239072	0.00485766
ENSG00000085265	FCN1	73.7534	0.732645	0.276568	0.00807169	0.0432992
ENSG00000105559	PLEKHA4	541.146	0.731597	0.158483	3.90734e-06	0.000413504
ENSG00000132470	ITGB4	207.523	0.731507	0.22245	0.00100755	0.0117618
ENSG00000168461	RAB31	240.35	0.731159	0.228089	0.00134788	0.0140754
ENSG00000129038	LOXL1	162.491	0.731096	0.205008	0.000362221	0.00619418
ENSG00000143369	ECM1	196.037	0.73106	0.17862	4.26164e-05	0.00164677
ENSG00000077274	CAPN6	152.288	0.730828	0.238133	0.0021478	0.0188014
ENSG00000108932	SLC16A6	29.835	0.730535	0.250915	0.00359713	0.0259421
ENSG00000131398	KCNC3	28.7477	0.730428	0.242437	0.00258797	0.0212759
ENSG00000143867	OSR1	65.052	0.729877	0.242094	0.00257106	0.0212214
ENSG00000113739	STC2	53.8212	0.729111	0.204099	0.000353808	0.00608351
ENSG00000111799	COL12A1	724.518	0.729095	0.179552	4.8938e-05	0.00182023
ENSG00000157064	NMNAT2	25.6145	0.728778	0.245436	0.0029846	0.0232122
ENSG00000164128	NPY1R	102.132	0.728695	0.251567	0.00377205	0.0267618
ENSG00000164181	ELOVL7	14.6754	0.728204	0.250863	0.00369855	0.0264295
ENSG00000135480	KRT7	11.1198	0.727514	0.282927	0.0101293	0.0499144
ENSG00000059804	SLC2A3	132.263	0.726812	0.222455	0.00108604	0.0123387
ENSG00000100285	NEFH	12.319	0.726614	0.27599	0.00846962	0.0446755
ENSG00000183935	HTR7P1	19.1481	0.726469	0.217044	0.000816585	0.0102312
ENSG00000135362	PRR5L	23.3871	0.725687	0.26324	0.00583781	0.0350288
ENSG00000072840	EVC	114.236	0.725678	0.189041	0.000123672	0.00324781
ENSG00000184117	NIPSNAP1	80.4368	0.725514	0.182638	7.11451e-05	0.00234673
ENSG00000174600	CMKLR1	188.465	0.725327	0.229484	0.00157396	0.015528
ENSG00000184060	ADAP2	67.9223	0.725185	0.214562	0.000725297	0.00953072
ENSG00000013297	CLDN11	35.2404	0.724328	0.238606	0.00240002	0.0202708
ENSG00000153815	CMIP	59.2405	0.724062	0.275936	0.00868973	0.0453955
ENSG00000205542	TMSB4X	5591.93	0.72379	0.161157	7.08208e-06	0.000549836
ENSG00000154277	UCHL1	249.293	0.723627	0.174126	3.24203e-05	0.00139138
ENSG00000151136	BTBD11	11.6077	0.723321	0.271251	0.00766193	0.0418239
ENSG00000035862	TIMP2	1974.41	0.7233	0.191279	0.000155952	0.00369955
ENSG00000154146	NRGN	43.2843	0.723077	0.262825	0.00593819	0.0354279
ENSG00000256671	LIMS4	63.0908	0.722889	0.188937	0.000130197	0.0033596
ENSG00000171608	PIK3CD	84.593	0.722653	0.236976	0.00229237	0.0196794
ENSG00000231679	HLA-DRB3	152.611	0.722457	0.267421	0.0069012	0.0392754
ENSG00000076382	SPAG5	20.9001	0.72222	0.268992	0.00725492	0.0404977
ENSG00000137727	ARHGAP20	39.6346	0.720899	0.200868	0.000332047	0.00584501
ENSG00000166250	CLMP	130.307	0.720306	0.202141	0.000366101	0.00623723
ENSG00000159176	CSRP1	1492.29	0.719565	0.201446	0.000354258	0.00608536
ENSG00000111432	FZD10	36.1104	0.71935	0.254075	0.00463669	0.0302739
ENSG00000155254	MARVELD1	224.432	0.718895	0.187264	0.00012357	0.00324781
ENSG00000206538	VGLL3	179.573	0.718736	0.211944	0.000695975	0.00928959
ENSG00000159387	IRX6	72.088	0.717163	0.271177	0.00817807	0.043584
ENSG00000241935	HOGA1	83.4738	0.716764	0.16421	1.27161e-05	0.00080519
ENSG00000100055	CYTH4	98.4934	0.716051	0.217166	0.000976355	0.0115416
ENSG00000163040	CCDC74A	8.42042	0.715809	0.242642	0.00317716	0.0240882
ENSG00000163932	PRKCD	111.538	0.71558	0.195683	0.000255354	0.00504437
ENSG00000167723	TRPV3	118.689	0.714822	0.171454	3.05715e-05	0.00133546
ENSG00000275031	METRNL	128.108	0.714541	0.247796	0.00393172	0.0274336
ENSG00000081377	CDC14B	120.655	0.713955	0.150189	1.99732e-06	0.000288201
ENSG00000182871	COL18A1	1344.13	0.713922	0.181571	8.42698e-05	0.00259091
ENSG00000099994	SUSD2	59.5813	0.713874	0.227577	0.00170775	0.0163559
ENSG00000106302	HYAL4	93.5027	0.713771	0.260846	0.00621204	0.0365611
ENSG00000106069	CHN2	36.489	0.713317	0.237443	0.00266311	0.02166
ENSG00000286219	NOTCH2NLC	29.6123	0.712869	0.255876	0.00533644	0.033035
ENSG00000166073	GPR176	66.7736	0.711277	0.186128	0.000132677	0.00339895
ENSG00000118898	PPL	437.443	0.710641	0.224073	0.0015167	0.0151798
ENSG00000047365	ARAP2	34.4885	0.710207	0.228361	0.00187074	0.0172279
ENSG00000100368	CSF2RB	81.7825	0.709922	0.209206	0.000690256	0.00926193
ENSG00000111679	PTPN6	77.8876	0.709775	0.213615	0.000891561	0.0108643
ENSG00000196639	HRH1	57.216	0.709653	0.240596	0.00318222	0.0240967
ENSG00000130755	GMFG	82.3269	0.70965	0.185934	0.000135261	0.0034203
ENSG00000132170	PPARG	99.4388	0.708593	0.194467	0.000268676	0.00516379
ENSG00000197496	SLC2A10	53.6177	0.707783	0.22398	0.00157755	0.0155473
ENSG00000198300	PEG3	78.4363	0.707415	0.244009	0.00374191	0.0266643
ENSG00000138185	ENTPD1	190.292	0.707374	0.223227	0.00153037	0.0152258
ENSG00000108679	LGALS3BP	691.913	0.707026	0.147638	1.67696e-06	0.000261916
ENSG00000182195	LDOC1	62.5237	0.706917	0.239789	0.00319749	0.0241394
ENSG00000115604	IL18R1	15.7478	0.706648	0.234321	0.00256366	0.0211898
ENSG00000196664	TLR7	29.3983	0.70613	0.189562	0.000195266	0.0042649
ENSG00000100473	COCH	39.9756	0.705585	0.202145	0.000482125	0.00741496
ENSG00000087903	RFX2	76.0269	0.70498	0.225862	0.00180066	0.0169028
ENSG00000162745	OLFML2B	290.999	0.704575	0.210103	0.000798035	0.0100769
ENSG00000164694	FNDC1	375.397	0.704133	0.227359	0.00195483	0.0176959
ENSG00000169403	PTAFR	56.7904	0.703915	0.219452	0.00133846	0.0140227
ENSG00000110492	MDK	63.3445	0.703603	0.262322	0.00731371	0.0406981
ENSG00000140931	CMTM3	160.21	0.702575	0.199006	0.000414913	0.00676138
ENSG00000274126	C14orf180	116.691	0.701934	0.226253	0.0019194	0.017491
ENSG00000151789	ZNF385D	163.244	0.700931	0.262796	0.00764854	0.0417639
ENSG00000214944	ARHGEF28	33.1026	0.700574	0.20399	0.000593957	0.00837427
ENSG00000174807	CD248	521.471	0.70056	0.22708	0.00203497	0.0181722
ENSG00000107819	SFXN3	108.273	0.700077	0.180968	0.000109505	0.00299521
ENSG00000214575	CPEB1	34.8602	0.698891	0.26138	0.00749861	0.0413063
ENSG00000198121	LPAR1	170.606	0.698647	0.223377	0.00176201	0.0166412
ENSG00000168779	SHOX2	64.6316	0.698545	0.194493	0.000328634	0.00580794
ENSG00000136286	MYO1G	48.2116	0.698478	0.255579	0.00627757	0.0368346
ENSG00000118508	RAB32	62.5659	0.697208	0.214771	0.0011692	0.012904
ENSG00000104312	RIPK2	44.148	0.697021	0.201045	0.000526329	0.00783063
ENSG00000231834	HLA-A	248.661	0.694977	0.247239	0.00493949	0.0316124
ENSG00000162576	MXRA8	663.165	0.694596	0.170058	4.41785e-05	0.00168999
ENSG00000130429	ARPC1B	328.441	0.694514	0.162706	1.9678e-05	0.00105612
ENSG00000171223	JUNB	424.267	0.693803	0.253426	0.00618709	0.0364722
ENSG00000105383	CD33	32.323	0.691332	0.258363	0.00745482	0.0411229
ENSG00000154451	GBP5	35.4219	0.691126	0.252016	0.0060994	0.036099
ENSG00000182326	C1S	2362.15	0.690609	0.20105	0.00059254	0.00837427
ENSG00000117228	GBP1	227.644	0.69058	0.219736	0.00167358	0.0161529
ENSG00000060982	BCAT1	74.7673	0.690037	0.212686	0.00117704	0.0129335
ENSG00000166813	KIF7	63.7842	0.689372	0.205053	0.000774002	0.00989288
ENSG00000064012	CASP8	59.4636	0.689301	0.188331	0.000252166	0.00500365
ENSG00000119397	CNTRL	50.1857	0.688484	0.249446	0.00577916	0.0347826
ENSG00000198346	ZNF813	25.6444	0.688171	0.18366	0.000178967	0.00403163
ENSG00000111885	MAN1A1	381.819	0.687935	0.167039	3.81493e-05	0.00154149
ENSG00000153208	MERTK	61.6936	0.687581	0.203502	0.000728169	0.00953201
ENSG00000112343	TRIM38	404.506	0.68691	0.153387	7.52489e-06	0.000574185
ENSG00000131435	PDLIM4	92.1524	0.686022	0.22882	0.00271685	0.0219558
ENSG00000005059	MCUB	69.5618	0.685931	0.258647	0.00800182	0.0430322
ENSG00000106546	AHR	196.94	0.685117	0.18012	0.000142573	0.00352057
ENSG00000181804	SLC9A9	83.8259	0.684661	0.194853	0.000441855	0.00705183
ENSG00000104611	SH2D4A	21.2771	0.684505	0.244139	0.00505109	0.0319053
ENSG00000117016	RIMS3	26.8914	0.684118	0.254499	0.00718592	0.0402896
ENSG00000118156	ZNF541	16.2491	0.683833	0.26441	0.00970234	0.0487063
ENSG00000164171	ITGA2	17.4511	0.683434	0.216466	0.00159272	0.0156651
ENSG00000110660	SLC35F2	27.6831	0.683408	0.18989	0.000319481	0.00570859
ENSG00000244405	ETV5	177.385	0.683224	0.22757	0.00267981	0.0217662
ENSG00000135185	TMEM243	49.1884	0.682534	0.190983	0.000351852	0.0060701
ENSG00000187688	TRPV2	107.756	0.682235	0.15981	1.96315e-05	0.00105612
ENSG00000282954	FBXO17	84.6873	0.681447	0.200912	0.00069444	0.00928959
ENSG00000127084	FGD3	56.5218	0.680735	0.228704	0.00291575	0.0228965
ENSG00000186684	CYP27C1	13.2741	0.679858	0.243447	0.00522812	0.0326143
ENSG00000101230	ISM1	48.1656	0.679672	0.201721	0.000753401	0.00975775
ENSG00000119699	TGFB3	478.379	0.679439	0.128077	1.12723e-07	4.77166e-05
ENSG00000136490	LIMD2	61.6282	0.679433	0.259073	0.00872718	0.045515
ENSG00000176438	SYNE3	378.815	0.679209	0.171947	7.8116e-05	0.00249566
ENSG00000120669	SOHLH2	16.9611	0.678138	0.235447	0.003974	0.027515
ENSG00000197467	COL13A1	33.0999	0.677417	0.257634	0.00855417	0.0449157
ENSG00000137841	PLCB2	116.552	0.677326	0.263189	0.0100664	0.049728
ENSG00000181409	AATK	34.546	0.677068	0.188527	0.000328963	0.00580798
ENSG00000078401	EDN1	44.4626	0.676644	0.23933	0.00469513	0.0304986
ENSG00000186469	GNG2	157.62	0.67495	0.150063	6.86692e-06	0.000543975
ENSG00000135919	SERPINE2	156.735	0.674805	0.207486	0.00114477	0.0127604
ENSG00000161642	ZNF385A	190.054	0.674776	0.163289	3.58988e-05	0.00147107
ENSG00000166482	MFAP4	967.992	0.674746	0.204115	0.000947363	0.011327
ENSG00000139625	MAP3K12	143.782	0.674253	0.210632	0.00136908	0.0142261
ENSG00000071967	CYBRD1	1311.48	0.673946	0.171406	8.42915e-05	0.00259091
ENSG00000197948	FCHSD1	85.0716	0.673782	0.172959	9.79499e-05	0.0028301
ENSG00000245848	CEBPA	279.746	0.673682	0.19573	0.000577635	0.00823757
ENSG00000171970	ZNF57	18.9167	0.673591	0.224006	0.00263825	0.0215459
ENSG00000050165	DKK3	360.903	0.67355	0.211043	0.00141525	0.0145443
ENSG00000139211	AMIGO2	53.4153	0.673277	0.248283	0.00669327	0.0385362
ENSG00000285241	PCK2	46.1837	0.673015	0.241357	0.00529585	0.0328868
ENSG00000139174	PRICKLE1	156.118	0.670709	0.109358	8.61571e-10	2.18827e-06
ENSG00000131711	MAP1B	635.868	0.670326	0.200805	0.000843259	0.0104476
ENSG00000276600	RAB7B	69.9921	0.670294	0.158024	2.21813e-05	0.00112865
ENSG00000164050	PLXNB1	150.82	0.670191	0.228271	0.00332542	0.0248222
ENSG00000185222	TCEAL9	148.488	0.669944	0.158516	2.37506e-05	0.00116582
ENSG00000186654	PRR5	52.9722	0.669702	0.200552	0.000839924	0.0104208
ENSG00000081148	IMPG2	9.18792	0.669369	0.257888	0.00944312	0.047859
ENSG00000152270	PDE3B	62.4828	0.669362	0.204605	0.00106982	0.012216
ENSG00000205133	TRIQK	69.5578	0.669137	0.154476	1.47991e-05	0.000877041
ENSG00000099256	PRTFDC1	28.5415	0.668608	0.193926	0.000565298	0.00817947
ENSG00000136378	ADAMTS7	80.9583	0.668194	0.226253	0.00314385	0.0239569
ENSG00000145824	CXCL14	1779.05	0.668138	0.191415	0.000482078	0.00741496
ENSG00000131019	ULBP3	13.4146	0.667977	0.203107	0.00100619	0.0117536
ENSG00000118432	CNR1	22.5271	0.667881	0.193821	0.000569225	0.0081879
ENSG00000115325	DOK1	59.621	0.667426	0.216115	0.00201315	0.0180444
ENSG00000138172	CALHM2	162.62	0.666875	0.1842	0.000294159	0.00544776
ENSG00000172236	TPSAB1	193.757	0.666764	0.22128	0.00258497	0.0212759
ENSG00000123338	NCKAP1L	110.828	0.666639	0.248463	0.00729551	0.0406605
ENSG00000115129	TP53I3	86.2753	0.666544	0.214126	0.00185282	0.0171696
ENSG00000143515	ATP8B2	257.022	0.666455	0.185302	0.000322419	0.00573344
ENSG00000131471	AOC3	757.902	0.666023	0.209157	0.00145098	0.014758
ENSG00000253304	TMEM200B	61.6234	0.664714	0.194489	0.00063142	0.00873077
ENSG00000196811	CHRNG	827.97	0.664587	0.2379	0.00521323	0.0325617
ENSG00000244682	FCGR2C	49.5842	0.664008	0.24135	0.00593732	0.0354279
ENSG00000103490	PYCARD	36.2636	0.663751	0.243274	0.00636414	0.0371908
ENSG00000165816	VWA2	33.8355	0.663012	0.184988	0.000338278	0.0059312
ENSG00000131171	SH3BGRL	454.745	0.662931	0.186109	0.000367962	0.00625633
ENSG00000167460	TPM4	1466.86	0.662721	0.151871	1.27875e-05	0.000806199
ENSG00000203727	SAMD5	16.932	0.66222	0.247998	0.0075791	0.0415805
ENSG00000167291	TBC1D16	439.598	0.661387	0.164038	5.53259e-05	0.00195554
ENSG00000184254	ALDH1A3	270.685	0.661329	0.202097	0.00106665	0.0121876
ENSG00000204381	LAYN	73.0199	0.661053	0.177989	0.000203997	0.00435922
ENSG00000116852	KIF21B	34.2511	0.660842	0.202547	0.0011037	0.0124509
ENSG00000254087	LYN	95.1114	0.660583	0.236867	0.00528985	0.0328868
ENSG00000130300	PLVAP	447.834	0.657723	0.195544	0.00076944	0.00987004
ENSG00000282725	CORO7	71.9212	0.657574	0.201909	0.00112685	0.012625
ENSG00000006042	TMEM98	103.701	0.657341	0.175867	0.000185704	0.00412704
ENSG00000100767	PAPLN	128.697	0.656262	0.164607	6.69564e-05	0.00225811
ENSG00000162946	DISC1	40.819	0.65622	0.166154	7.83272e-05	0.00249566
ENSG00000145779	TNFAIP8	73.7654	0.65606	0.252143	0.00926983	0.0473859
ENSG00000224081	SLC44A3-AS1	15.805	0.655789	0.207775	0.0015981	0.0156889
ENSG00000163694	RBM47	35.2824	0.655613	0.2267	0.00382811	0.0270044
ENSG00000141959	PFKL	679.341	0.655151	0.139993	2.87042e-06	0.000350856
ENSG00000109743	BST1	44.0638	0.655106	0.193988	0.000732679	0.0095613
ENSG00000244306	DUXAP10	195.762	0.654599	0.228186	0.0041216	0.0281189
ENSG00000118961	LDAH	33.6644	0.65447	0.203836	0.00132379	0.0139134
ENSG00000164330	EBF1	254.614	0.654093	0.193517	0.000724787	0.00953072
ENSG00000186767	SPIN4	21.3756	0.653887	0.172674	0.000152585	0.0036664
ENSG00000149260	CAPN5	90.7044	0.653051	0.167316	9.49667e-05	0.00278612
ENSG00000139410	SDSL	30.8252	0.65298	0.178431	0.000252639	0.00500744
ENSG00000101236	RNF24	85.2601	0.652971	0.183998	0.000387003	0.006451
ENSG00000241839	PLEKHO2	205.215	0.652563	0.170274	0.000126888	0.00329815
ENSG00000260261		134.801	0.652065	0.242347	0.00713184	0.0400749
ENSG00000169515	CCDC8	128.296	0.651669	0.234275	0.0054084	0.0333207
ENSG00000129538	RNASE1	943.526	0.651421	0.150816	1.56518e-05	0.000909387
ENSG00000178947	SMIM10L2A	19.5319	0.650781	0.173044	0.000169382	0.00389074
ENSG00000139910	NOVA1	216.746	0.649468	0.223636	0.00368278	0.0263274
ENSG00000128652	HOXD3	21.0054	0.649127	0.213204	0.00232968	0.0199036
ENSG00000116675	DNAJC6	17.2378	0.647881	0.202841	0.00140298	0.0144636
ENSG00000167695	TLCD3A	31.9361	0.647182	0.206046	0.00168398	0.0161835
ENSG00000107821	KAZALD1	290.236	0.646938	0.220855	0.0033979	0.0250773
ENSG00000166165	CKB	1977.85	0.646559	0.176235	0.000243747	0.00490779
ENSG00000136010	ALDH1L2	75.859	0.64603	0.17936	0.000315952	0.00565985
ENSG00000152377	SPOCK1	251.019	0.645752	0.207525	0.00186025	0.0171953
ENSG00000095303	PTGS1	105.967	0.645057	0.187722	0.000589864	0.00835633
ENSG00000288508	ISLR	668.111	0.644761	0.160973	6.19145e-05	0.00211676
ENSG00000170962	PDGFD	162.38	0.644116	0.213943	0.00260657	0.0213725
ENSG00000142634	EFHD2	185.974	0.643418	0.192678	0.000839763	0.0104208
ENSG00000111729	CLEC4A	17.1016	0.642768	0.231335	0.00546079	0.0335777
ENSG00000011465	DCN	10382.3	0.641783	0.16863	0.000141309	0.00349421
ENSG00000175093	SPSB4	46.9337	0.641426	0.209446	0.00219507	0.0190557
ENSG00000116774	OLFML3	266.511	0.641421	0.172929	0.000207939	0.00441164
ENSG00000114115	RBP1	88.6713	0.641302	0.118868	6.84865e-08	3.29087e-05
ENSG00000169504	CLIC4	1481.96	0.641171	0.162087	7.63059e-05	0.00247112
ENSG00000171700	RGS19	39.269	0.64084	0.204319	0.00171	0.0163559
ENSG00000196782	MAML3	62.4501	0.640672	0.103664	6.3985e-10	2.18827e-06
ENSG00000182752	PAPPA	26.643	0.640407	0.195283	0.00104033	0.0119638
ENSG00000066294	CD84	72.6484	0.639918	0.231741	0.0057562	0.0347031
ENSG00000111674	ENO2	108.873	0.639123	0.192277	0.000887478	0.0108294
ENSG00000166402	TUB	114.95	0.638868	0.143389	8.36962e-06	0.00061236
ENSG00000164088	PPM1M	113.021	0.638391	0.157088	4.82557e-05	0.0018001
ENSG00000141574	SECTM1	37.3768	0.638297	0.238283	0.00739002	0.0409434
ENSG00000135540	NHSL1	66.7731	0.638288	0.230158	0.00554984	0.0339827
ENSG00000111962	UST	59.6754	0.637996	0.200227	0.00144076	0.0147072
ENSG00000112769	LAMA4	723.534	0.637727	0.152221	2.79578e-05	0.00127514
ENSG00000166401	SERPINB8	43.6917	0.637114	0.247502	0.0100478	0.0496774
ENSG00000162704	ARPC5	477.157	0.636119	0.163703	0.000101987	0.0028919
ENSG00000166086	JAM3	275.652	0.636113	0.183579	0.00053011	0.00786714
ENSG00000107249	GLIS3	34.6413	0.635692	0.219541	0.00378487	0.026818
ENSG00000122644	ARL4A	54.293	0.635246	0.195809	0.00117776	0.0129335
ENSG00000153071	DAB2	568.514	0.634622	0.184499	0.000582342	0.00827614
ENSG00000168405	CMAHP	65.2534	0.634147	0.228031	0.00541974	0.0333648
ENSG00000114698	PLSCR4	208.602	0.63411	0.170511	0.000200109	0.00431597
ENSG00000150867	PIP4K2A	153.064	0.632244	0.166459	0.000145754	0.00355039
ENSG00000109062	SLC9A3R1	91.7785	0.632185	0.176111	0.000331067	0.00583933
ENSG00000117519	CNN3	609.097	0.631728	0.173679	0.000275485	0.00522158
ENSG00000082512	TRAF5	135.264	0.631296	0.157547	6.14833e-05	0.00210929
ENSG00000104549	SQLE	24.3587	0.63123	0.226522	0.00532612	0.0330195
ENSG00000116678	LEPR	170.965	0.630621	0.194276	0.00117037	0.012904
ENSG00000135902	CHRND	785.873	0.629381	0.22414	0.00498526	0.0317077
ENSG00000137752	CASP1	69.5012	0.628371	0.163382	0.000120051	0.00318745
ENSG00000113758	DBN1	510.083	0.628213	0.161508	0.000100379	0.00287369
ENSG00000162976	SLC66A3	153.374	0.627263	0.144256	1.37219e-05	0.000838357
ENSG00000196576	PLXNB2	459.967	0.626115	0.202553	0.00199403	0.0179231
ENSG00000102802	MEDAG	232.659	0.625841	0.205582	0.00233272	0.0199104
ENSG00000288199	LSP1	824.149	0.625717	0.146113	1.84869e-05	0.00100513
ENSG00000170017	ALCAM	55.5381	0.625388	0.208868	0.00275187	0.0221143
ENSG00000120457	KCNJ5	25.2817	0.625093	0.201605	0.00193141	0.017574
ENSG00000110057	UNC93B1	97.9946	0.622148	0.183625	0.000703678	0.00937148
ENSG00000266094	RASSF5	116.469	0.620925	0.230464	0.00705493	0.0397936
ENSG00000184922	FMNL1	211.44	0.620527	0.176891	0.000451543	0.00714233
ENSG00000134285	FKBP11	63.1677	0.619592	0.206483	0.00269363	0.0218278
ENSG00000141756	FKBP10	243.579	0.619565	0.189219	0.00105911	0.0121305
ENSG00000198648	STK39	72.4169	0.619515	0.161528	0.000125389	0.00328085
ENSG00000259171		86.4568	0.6188	0.220828	0.00507585	0.0320012
ENSG00000123384	LRP1	3452.95	0.618731	0.173782	0.000370316	0.00625957
ENSG00000065485	PDIA5	82.6847	0.616728	0.158233	9.71489e-05	0.00282224
ENSG00000112655	PTK7	32.2892	0.616479	0.233204	0.00820502	0.0436889
ENSG00000005102	MEOX1	217.345	0.615768	0.14196	1.44035e-05	0.000864264
ENSG00000143178	TBX19	12.4682	0.614559	0.227352	0.00686932	0.0391818
ENSG00000160360	GPSM1	54.6937	0.614389	0.190757	0.00127833	0.0136011
ENSG00000150540	HNMT	146.424	0.613653	0.218599	0.0049972	0.0317304
ENSG00000169604	ANTXR1	701.296	0.613494	0.173687	0.00041215	0.00674573
ENSG00000163359	COL6A3	4188.98	0.613389	0.181552	0.000728612	0.00953201
ENSG00000152804	HHEX	64.5973	0.613186	0.195583	0.00171756	0.0164087
ENSG00000005513	SOX8	48.9234	0.612738	0.237779	0.00996845	0.0493812
ENSG00000214756	CSKMT	32.2602	0.612245	0.161353	0.000147974	0.00358423
ENSG00000034510	TMSB10	1672.62	0.611407	0.16879	0.000291989	0.00542452
ENSG00000159231	CBR3	50.7419	0.610706	0.202555	0.00256967	0.0212198
ENSG00000015133	CCDC88C	115.604	0.610503	0.182063	0.000798686	0.010078
ENSG00000105281	SLC1A5	156.42	0.609278	0.19622	0.00190233	0.017389
ENSG00000151388	ADAMTS12	51.5732	0.608811	0.231783	0.00862321	0.0451449
ENSG00000186417	GLDN	29.3364	0.60875	0.222794	0.00628841	0.0368739
ENSG00000148180	GSN	13608.1	0.60852	0.149551	4.72175e-05	0.00177856
ENSG00000128656	CHN1	49.385	0.608138	0.228743	0.00784634	0.0424399
ENSG00000125845	BMP2	55.5255	0.607935	0.131917	4.05656e-06	0.000413973
ENSG00000172260	NEGR1	364.135	0.607874	0.176528	0.000574255	0.00823757
ENSG00000181104	F2R	155.606	0.607539	0.200568	0.00245297	0.020552
ENSG00000165698	SPACA9	28.6613	0.607422	0.168487	0.000311966	0.00565386
ENSG00000156587	UBE2L6	194.012	0.607242	0.152729	7.00999e-05	0.00232954
ENSG00000196954	CASP4	175.324	0.606931	0.180668	0.000781211	0.00993501
ENSG00000134853	PDGFRA	848.072	0.606645	0.13665	9.02033e-06	0.000633883
ENSG00000100504	PYGL	135.869	0.606633	0.166252	0.000263385	0.00510342
ENSG00000167994	RAB3IL1	126.859	0.60571	0.162694	0.000196865	0.00428404
ENSG00000112699	GMDS	58.7401	0.605333	0.20502	0.00315156	0.0239847
ENSG00000170323	FABP4	1192.95	0.605062	0.192555	0.00167633	0.0161542
ENSG00000101335	MYL9	1795.78	0.605039	0.221855	0.00638767	0.0372593
ENSG00000237238	BMS1P10	28.1332	0.604897	0.209966	0.00396512	0.0275111
ENSG00000174348	PODN	648.694	0.604873	0.18263	0.000926283	0.0111572
ENSG00000110318	CEP126	66.2871	0.604492	0.218827	0.00573746	0.0346254
ENSG00000077264	PAK3	24.9469	0.604485	0.222181	0.00651455	0.0378133
ENSG00000109927	TECTA	41.7803	0.604462	0.160044	0.000158831	0.00373384
ENSG00000219607	PPP1R3G	26.6531	0.603295	0.200244	0.00258844	0.0212759
ENSG00000109113	RAB34	167.106	0.603029	0.187747	0.0013185	0.0138728
ENSG00000176170	SPHK1	54.8482	0.602658	0.221437	0.00649723	0.0377497
ENSG00000158560	DYNC1I1	112.664	0.602057	0.177925	0.000714985	0.00943972
ENSG00000083720	OXCT1	976.082	0.601843	0.181544	0.00091598	0.011101
ENSG00000177096	PHETA2	60.4796	0.601373	0.173708	0.000536233	0.00791835
ENSG00000197256	KANK2	1288.52	0.601244	0.144864	3.31906e-05	0.00140318
ENSG00000164530	PI16	440.293	0.600967	0.224249	0.00736407	0.0408642
ENSG00000081320	STK17B	104.901	0.600934	0.199287	0.0025662	0.021201
ENSG00000089327	FXYD5	112.791	0.600684	0.152509	8.19312e-05	0.00255764
ENSG00000141753	IGFBP4	1787.32	0.600246	0.172961	0.000519662	0.00776393
ENSG00000130635	COL5A1	904.165	0.599717	0.181552	0.000955615	0.0113797
ENSG00000044524	EPHA3	88.321	0.59946	0.206964	0.00377413	0.0267651
ENSG00000142173	COL6A2	5998.61	0.599212	0.162869	0.000234056	0.00481121
ENSG00000166681	BEX3	164.093	0.599211	0.160974	0.000197322	0.00428505
ENSG00000144218	AFF3	75.3097	0.598967	0.188915	0.00152143	0.0151963
ENSG00000113140	SPARC	6680.73	0.598474	0.171066	0.000467893	0.00730991
ENSG00000121957	GPSM2	459.215	0.5982	0.209474	0.00429385	0.0288949
ENSG00000167244	IGF2	3768.64	0.597509	0.139138	1.75196e-05	0.000979501
ENSG00000240356	RPL23AP7	44.1205	0.597425	0.181116	0.000971779	0.0115182
ENSG00000174501	ANKRD36C	69.5282	0.597342	0.192081	0.0018719	0.0172279
ENSG00000149557	FEZ1	88.7629	0.596945	0.182293	0.00105797	0.0121305
ENSG00000166845	C18orf54	17.6398	0.59692	0.171713	0.000508469	0.00768713
ENSG00000115935	WIPF1	262.863	0.596672	0.16585	0.000321076	0.00571985
ENSG00000103485	QPRT	147.596	0.596266	0.127029	2.67994e-06	0.000340333
ENSG00000183049	CAMK1D	190.841	0.596186	0.142141	2.73681e-05	0.00126057
ENSG00000115290	GRB14	123.659	0.595977	0.216286	0.00586006	0.035099
ENSG00000053747	LAMA3	116.217	0.595715	0.198751	0.00272389	0.021966
ENSG00000144837	PLA1A	36.0977	0.595689	0.180701	0.000978822	0.0115554
ENSG00000162733	DDR2	591.712	0.593509	0.162804	0.000266824	0.00513406
ENSG00000182636	NDN	276.434	0.593051	0.144816	4.21786e-05	0.00163732
ENSG00000165072	MAMDC2	235.661	0.592854	0.177464	0.000835682	0.010387
ENSG00000142669	SH3BGRL3	272.277	0.592462	0.155987	0.000145778	0.00355039
ENSG00000169299	PGM2	54.9191	0.591857	0.162694	0.000274927	0.00521657
ENSG00000006534	ALDH3B1	61.6619	0.591207	0.163826	0.000307666	0.00559876
ENSG00000122694	GLIPR2	220.021	0.591184	0.203515	0.00367406	0.0262861
ENSG00000163565	IFI16	408.51	0.591008	0.188918	0.00175772	0.0166226
ENSG00000126218	F10	118.952	0.590311	0.190054	0.00189628	0.0173515
ENSG00000105245	NUMBL	194.705	0.59025	0.156936	0.000169172	0.00389074
ENSG00000205403	CFI	98.6596	0.589442	0.17181	0.00060185	0.00844762
ENSG00000115750	TAF1B	51.1507	0.589123	0.170339	0.00054312	0.00798687
ENSG00000107968	MAP3K8	99.4278	0.588852	0.227742	0.00972083	0.0487512
ENSG00000163297	ANTXR2	363.553	0.588802	0.12602	2.97854e-06	0.000357595
ENSG00000101104	PABPC1L	33.6648	0.588638	0.210678	0.00520582	0.0325606
ENSG00000166794	PPIB	593.188	0.58733	0.164715	0.000362847	0.00619698
ENSG00000131981	LGALS3	848.3	0.587032	0.154627	0.000146794	0.00356536
ENSG00000179954	SSC5D	173.926	0.586615	0.200974	0.00351313	0.0255356
ENSG00000126709	IFI6	280.974	0.585767	0.190529	0.00210914	0.0185636
ENSG00000117525	F3	129.423	0.585487	0.185808	0.00162691	0.0158753
ENSG00000280680	HHAT	13.095	0.585079	0.201961	0.00376756	0.0267506
ENSG00000136869	TLR4	202.158	0.584785	0.134344	1.34345e-05	0.000827628
ENSG00000181467	RAP2B	142.509	0.584732	0.159025	0.000236014	0.00481757
ENSG00000116833	NR5A2	24.8472	0.58455	0.203072	0.00399522	0.0275664
ENSG00000167371	PRRT2	74.9426	0.584277	0.172223	0.00069243	0.0092841
ENSG00000127951	FGL2	479.629	0.584192	0.176834	0.000954471	0.0113797
ENSG00000134198	TSPAN2	73.6786	0.583819	0.172374	0.000706782	0.00939154
ENSG00000213658	LAT	61.4579	0.583663	0.183961	0.00151004	0.0151421
ENSG00000198795	ZNF521	103.365	0.583032	0.1877	0.00189521	0.0173506
ENSG00000108828	VAT1	844.397	0.583	0.148302	8.45312e-05	0.00259117
ENSG00000179820	MYADM	866.629	0.582429	0.157023	0.000207921	0.00441164
ENSG00000064309	CDON	105.784	0.581968	0.164306	0.000397148	0.00656828
ENSG00000162882	HAAO	36.4409	0.581459	0.206765	0.00492081	0.0315269
ENSG00000124839	RAB17	35.1745	0.581049	0.180091	0.00125349	0.0134739
ENSG00000115085	ZAP70	66.1897	0.580717	0.195441	0.0029653	0.0231127
ENSG00000108852	MPP2	30.6375	0.580519	0.190791	0.00234472	0.0199841
ENSG00000163815	CLEC3B	912.216	0.580057	0.16762	0.000539075	0.0079471
ENSG00000125841	NRSN2	62.194	0.579759	0.205415	0.00476694	0.0307628
ENSG00000110811	P3H3	99.0301	0.578908	0.180957	0.00137831	0.0142969
ENSG00000136379	ABHD17C	16.1599	0.577619	0.203113	0.00445749	0.029568
ENSG00000206505	HLA-A	822.306	0.577601	0.193903	0.0028936	0.0227901
ENSG00000166888	STAT6	677.899	0.577326	0.151353	0.000136501	0.00342267
ENSG00000052126	PLEKHA5	96.857	0.576877	0.207373	0.00540535	0.0333207
ENSG00000145623	OSMR	180.605	0.57668	0.207734	0.00550235	0.0337682
ENSG00000101773	RBBP8	40.2891	0.575497	0.206214	0.00525828	0.032745
ENSG00000109586	GALNT7	60.4029	0.573828	0.166605	0.000572687	0.00822439
ENSG00000173846	PLK3	69.7329	0.573167	0.198604	0.00390204	0.0273235
ENSG00000198805	PNP	53.5152	0.572714	0.192008	0.00285665	0.022633
ENSG00000158292	GPR153	60.5443	0.572299	0.214512	0.00763232	0.0417266
ENSG00000181264	TLCD5	47.1107	0.571848	0.161103	0.00038586	0.00644151
ENSG00000197903	H2BC12	23.8773	0.571754	0.203684	0.00499947	0.0317335
ENSG00000166130	IKBIP	73.279	0.571407	0.164966	0.000532618	0.00789118
ENSG00000000938	FGR	58.3531	0.570429	0.210267	0.00667028	0.0384411
ENSG00000091513	TF	301.24	0.569557	0.187372	0.00236808	0.0201349
ENSG00000084636	COL16A1	487.532	0.569528	0.150589	0.000155576	0.00369955
ENSG00000133321	PLAAT4	109.948	0.569471	0.183947	0.00196251	0.0177294
ENSG00000112297	CRYBG1	72.0563	0.569398	0.208147	0.00622742	0.0366223
ENSG00000153721	CNKSR3	125.215	0.568889	0.174274	0.00109723	0.0124094
ENSG00000198832	SELENOM	249.589	0.568108	0.181271	0.00172431	0.0164202
ENSG00000102409	BEX4	84.818	0.566916	0.165067	0.000593724	0.00837427
ENSG00000198223	CSF2RA	17.354	0.566619	0.220303	0.0101112	0.04988
ENSG00000168079	SCARA5	1046.9	0.565793	0.201896	0.00507248	0.0319914
ENSG00000134297	PLEKHA8P1	18.6201	0.565317	0.173265	0.00110341	0.0124509
ENSG00000105329	TGFB1	242.481	0.564933	0.162563	0.000510551	0.00769967
ENSG00000176720	BOK	116.096	0.564613	0.171449	0.000990608	0.0116295
ENSG00000100316	RPL3	4126.36	0.563518	0.164061	0.000592959	0.00837427
ENSG00000105928	GSDME	175.649	0.563276	0.151329	0.000197498	0.00428505
ENSG00000183801	OLFML1	139.592	0.563215	0.176049	0.00137812	0.0142969
ENSG00000138801	PAPSS1	159.625	0.563024	0.13951	5.44349e-05	0.00193397
ENSG00000142156	COL6A1	5059.9	0.562397	0.144104	9.51219e-05	0.00278612
ENSG00000204131	NHSL2	111.006	0.562267	0.190469	0.00315716	0.0240082
ENSG00000288427	CLSTN3	145.228	0.562208	0.177747	0.00156167	0.0154507
ENSG00000149131	SERPING1	1577.52	0.562193	0.169779	0.000928559	0.0111622
ENSG00000120820	GLT8D2	88.5017	0.561488	0.16674	0.000758652	0.00978105
ENSG00000152778	IFIT5	105.772	0.561083	0.175327	0.00137328	0.0142614
ENSG00000122786	CALD1	2614.76	0.5609	0.181136	0.00195781	0.0176959
ENSG00000198189	HSD17B11	217.76	0.559234	0.138398	5.32739e-05	0.00190575
ENSG00000131979	GCH1	35.6244	0.559047	0.150299	0.000199565	0.00431114
ENSG00000197766	CFD	1820.78	0.557831	0.203101	0.00602213	0.0358085
ENSG00000131016	AKAP12	537.409	0.556891	0.143572	0.000104964	0.00292044
ENSG00000172349	IL16	162.005	0.556445	0.164716	0.000729586	0.00953773
ENSG00000164038	SLC9B2	56.7808	0.556325	0.203777	0.00633229	0.037063
ENSG00000150961	SEC24D	138.05	0.555599	0.180138	0.00204036	0.0181832
ENSG00000004660	CAMKK1	85.9933	0.5555	0.1423	9.47226e-05	0.00278612
ENSG00000112773	TENT5A	148.364	0.554859	0.16357	0.000693391	0.0092891
ENSG00000274726	ARHGEF10	250.592	0.554369	0.115087	1.45764e-06	0.000246814
ENSG00000151117	TMEM86A	60.3228	0.554301	0.155877	0.000376522	0.0063272
ENSG00000136059	VILL	46.1286	0.554289	0.189941	0.00352033	0.0255774
ENSG00000127990	SGCE	230.439	0.553446	0.140031	7.73987e-05	0.00249172
ENSG00000110446	SLC15A3	121.388	0.553379	0.15757	0.000444801	0.00707979
ENSG00000070404	FSTL3	220.154	0.553167	0.182201	0.00239712	0.0202708
ENSG00000081923	ATP8B1	116.107	0.55218	0.153198	0.000312944	0.00565985
ENSG00000148700	ADD3	508.072	0.551827	0.129814	2.12907e-05	0.00109778
ENSG00000160781	PAQR6	16.9719	0.551804	0.175373	0.00165263	0.0160121
ENSG00000139668	WDFY2	147.208	0.551572	0.176505	0.00177828	0.0167547
ENSG00000177363	LRRN4CL	200.146	0.550989	0.15277	0.00031016	0.00562686
ENSG00000013288	MAN2B2	203.41	0.549441	0.155265	0.000402042	0.00661436
ENSG00000153048	CARHSP1	223.07	0.548225	0.158003	0.000521023	0.00777772
ENSG00000104903	LYL1	56.5862	0.547937	0.163199	0.000786591	0.00996068
ENSG00000178695	KCTD12	1053.34	0.547495	0.12976	2.45056e-05	0.00117116
ENSG00000176658	MYO1D	187.382	0.547105	0.202597	0.00692446	0.03937
ENSG00000167766	ZNF83	213.454	0.54666	0.133211	4.06574e-05	0.0016135
ENSG00000125753	VASP	300.841	0.54557	0.146587	0.0001978	0.00428505
ENSG00000077713	SLC25A43	57.413	0.545568	0.155571	0.000453404	0.00715268
ENSG00000239713	APOBEC3G	61.1173	0.545239	0.196961	0.00563575	0.0342724
ENSG00000069493	CLEC2D	117.491	0.544906	0.170731	0.00141488	0.0145443
ENSG00000097021	ACOT7	44.2352	0.544195	0.179715	0.00246091	0.0205991
ENSG00000106511	MEOX2	280.588	0.543655	0.148044	0.000240426	0.00487404
ENSG00000269001		28.953	0.5433	0.182294	0.00287918	0.0227304
ENSG00000140743	CDR2	112.812	0.542812	0.129946	2.95117e-05	0.00131131
ENSG00000163931	TKT	315.586	0.542765	0.154735	0.000452003	0.00714325
ENSG00000103966	EHD4	236.013	0.542051	0.142131	0.000136876	0.00342267
ENSG00000136811	ODF2	24.5496	0.541948	0.208625	0.00938457	0.0476846
ENSG00000103335	PIEZO1	493.374	0.5418	0.174892	0.00194894	0.0176697
ENSG00000163584	RPL22L1	49.2581	0.541793	0.183005	0.00307098	0.0236113
ENSG00000135077	HAVCR2	34.5171	0.541347	0.205188	0.00833241	0.0442083
ENSG00000283196	LSP1P5	105	0.540615	0.159408	0.000695396	0.00928959
ENSG00000012660	ELOVL5	294.941	0.539987	0.164071	0.000997705	0.0116699
ENSG00000258659	TRIM34	31.2385	0.539791	0.187714	0.00403255	0.0277219
ENSG00000108551	RASD1	91.5568	0.539496	0.173762	0.00190409	0.0173961
ENSG00000154640	BTG3	45.7452	0.539082	0.2038	0.00816545	0.0435695
ENSG00000134955	SLC37A2	76.7025	0.538371	0.163019	0.00095824	0.0113881
ENSG00000167604	NFKBID	21.6929	0.538267	0.166089	0.00119177	0.0130363
ENSG00000139946	PELI2	90.9665	0.538102	0.18136	0.00300685	0.02333
ENSG00000288124	C1RL	185.477	0.538013	0.17746	0.00243141	0.0204872
ENSG00000054598	FOXC1	88.8993	0.537955	0.186696	0.00395857	0.0275027
ENSG00000156011	PSD3	69.8234	0.537769	0.196456	0.00619369	0.036499
ENSG00000197355	UAP1L1	94.9021	0.537405	0.152431	0.000422571	0.00683612
ENSG00000283887	LTC4S	44.4511	0.537362	0.165367	0.00115602	0.0128215
ENSG00000130958	SLC35D2	67.1703	0.537321	0.124963	1.70915e-05	0.000964665
ENSG00000076344	RGS11	74.5697	0.537152	0.17638	0.00232351	0.01987
ENSG00000163453	IGFBP7	2906.04	0.535898	0.166673	0.00130324	0.0137672
ENSG00000072952	IRAG1	381.362	0.535426	0.155346	0.000567552	0.00817947
ENSG00000120324	PCDHB10	19.4493	0.534166	0.18908	0.00472697	0.0306004
ENSG00000117632	STMN1	228.343	0.533491	0.122874	1.41345e-05	0.00085767
ENSG00000137033	IL33	228.478	0.533248	0.177446	0.00265464	0.02164
ENSG00000158747	NBL1	527.814	0.533235	0.180856	0.00319431	0.0241344
ENSG00000109466	KLHL2	104.635	0.532042	0.172768	0.0020733	0.0183663
ENSG00000160293	VAV2	110.803	0.532028	0.156004	0.000648785	0.00889378
ENSG00000069849	ATP1B3	291.596	0.531976	0.132108	5.65353e-05	0.00197762
ENSG00000170004	CHD3	610.372	0.531961	0.156222	0.000661268	0.00897564
ENSG00000103855	CD276	269.838	0.531918	0.166776	0.00142562	0.0146003
ENSG00000144677	CTDSPL	770.115	0.53096	0.14613	0.000279626	0.00528318
ENSG00000184384	MAML2	75.0161	0.530584	0.181307	0.00342858	0.02522
ENSG00000113248	PCDHB15	31.3675	0.530262	0.170349	0.0018532	0.0171696
ENSG00000184867	ARMCX2	180.679	0.529653	0.15373	0.000570326	0.00819711
ENSG00000161955	TNFSF13	82.4007	0.528486	0.149108	0.000393628	0.00652828
ENSG00000182240	BACE2	209.146	0.527965	0.147758	0.000352687	0.0060701
ENSG00000145685	LHFPL2	133.18	0.52777	0.174007	0.00242106	0.0204194
ENSG00000109667	SLC2A9	17.0203	0.527368	0.184281	0.00421301	0.0285563
ENSG00000111775	COX6A1	242.667	0.52709	0.145358	0.000287673	0.0053849
ENSG00000107562	CXCL12	902.26	0.52635	0.0959958	4.18046e-08	2.25225e-05
ENSG00000228146	CASP16P	17.1771	0.525995	0.203379	0.00970161	0.0487063
ENSG00000204116	CHIC1	155	0.5243	0.145259	0.000306878	0.00559589
ENSG00000017427	IGF1	400.838	0.523884	0.149824	0.000471116	0.0073409
ENSG00000064763	FAR2	32.1186	0.523436	0.169938	0.00206898	0.0183555
ENSG00000105974	CAV1	2514.09	0.522806	0.127076	3.8866e-05	0.00156335
ENSG00000276776	TC2N	82.9691	0.519484	0.18595	0.00521135	0.0325617
ENSG00000285456	LTB4R	81.293	0.519053	0.150923	0.000583442	0.00828515
ENSG00000197093	GAL3ST4	40.0769	0.518817	0.173838	0.00284048	0.0225551
ENSG00000135604	STX11	46.1826	0.518587	0.176626	0.00332394	0.0248222
ENSG00000008283	CYB561	145.835	0.518084	0.142256	0.000270619	0.00517347
ENSG00000247746	USP51	20.5205	0.517865	0.178721	0.00376019	0.0267196
ENSG00000136830	NIBAN2	615.242	0.517844	0.119744	1.52809e-05	0.000893679
ENSG00000272419	LINC01145	63.7484	0.51775	0.193322	0.00740241	0.0409988
ENSG00000242732	RTL5	56.6453	0.516718	0.159744	0.00121784	0.0131783
ENSG00000288243	STING1	313.257	0.51644	0.157904	0.0010732	0.0122468
ENSG00000115457	IGFBP2	208.902	0.516057	0.117417	1.10735e-05	0.00072381
ENSG00000277443	MARCKS	662.535	0.515787	0.136648	0.000160279	0.00374948
ENSG00000100842	EFS	97.3079	0.515507	0.174576	0.00314799	0.0239692
ENSG00000169891	REPS2	29.0068	0.515473	0.178311	0.00384173	0.0270261
ENSG00000142552	RCN3	163.83	0.515342	0.167152	0.00204876	0.0182307
ENSG00000197566	ZNF624	25.2144	0.514497	0.194365	0.00811946	0.0434676
ENSG00000267534	S1PR2	36.0088	0.513841	0.190431	0.0069693	0.0395233
ENSG00000168060	NAALADL1	24.4972	0.513782	0.192796	0.0077011	0.04196
ENSG00000153234	NR4A2	75.3037	0.513743	0.184734	0.00541941	0.0333648
ENSG00000137267	TUBB2A	301.563	0.513406	0.109066	2.51019e-06	0.000325757
ENSG00000213983	AP1G2	117.598	0.513165	0.148655	0.000556316	0.0080939
ENSG00000119986	AVPI1	59.9042	0.513122	0.140942	0.000271944	0.00518766
ENSG00000119655	NPC2	434.506	0.512888	0.159651	0.00131559	0.0138647
ENSG00000149257	SERPINH1	616.467	0.512522	0.134088	0.000132223	0.00339221
ENSG00000101856	PGRMC1	304.234	0.512478	0.139753	0.000245379	0.00491038
ENSG00000134533	RERG	121.755	0.512456	0.173108	0.00307309	0.0236113
ENSG00000136068	FLNB	1222.97	0.511821	0.134291	0.000138255	0.00344695
ENSG00000106003	LFNG	126.469	0.511712	0.175574	0.00356251	0.0257786
ENSG00000112541	PDE10A	27.3217	0.511274	0.184592	0.00560986	0.0342007
ENSG00000102024	PLS3	1136.06	0.510778	0.133871	0.000135935	0.0034203
ENSG00000146072	TNFRSF21	148.836	0.510124	0.149259	0.000631518	0.00873077
ENSG00000163536	SERPINI1	68.9593	0.509303	0.171237	0.00293704	0.0229932
ENSG00000185585	OLFML2A	316.592	0.509017	0.15894	0.00136211	0.0141702
ENSG00000188112	C6orf132	22.9691	0.508823	0.187116	0.0065422	0.0378749
ENSG00000117602	RCAN3	74.0829	0.508253	0.164754	0.00203605	0.0181722
ENSG00000136295	TTYH3	189.37	0.507742	0.180517	0.00491265	0.0315074
ENSG00000147883	CDKN2B	223.95	0.507669	0.160309	0.00154115	0.0153159
ENSG00000197702	PARVA	473.251	0.507463	0.153918	0.000977349	0.0115457
ENSG00000158062	UBXN11	86.5994	0.507043	0.168209	0.00257514	0.0212452
ENSG00000157617	C2CD2	170.056	0.506763	0.165304	0.00217203	0.0189204
ENSG00000134996	OSTF1	137.966	0.506154	0.13775	0.000238384	0.0048548
ENSG00000145725	PPIP5K2	206.364	0.504667	0.132802	0.00014461	0.00354297
ENSG00000099139	PCSK5	126.636	0.504608	0.179892	0.00503061	0.0318629
ENSG00000173559	NABP1	161.738	0.504431	0.181967	0.00556968	0.0340403
ENSG00000102317	RBM3	1878.62	0.50424	0.16152	0.00179724	0.0168796
ENSG00000169026	SLC49A3	49.0634	0.503594	0.195499	0.00999665	0.0494933
ENSG00000145246	ATP10D	82.3398	0.50216	0.191741	0.00882018	0.0458118
ENSG00000110697	PITPNM1	396.903	0.501811	0.170975	0.00333556	0.0248432
ENSG00000091136	LAMB1	1015.65	0.501606	0.132005	0.000144749	0.00354297
ENSG00000118762	PKD2	274.75	0.501494	0.143151	0.000459621	0.00722512
ENSG00000138646	HERC5	37.372	0.501086	0.179828	0.00532835	0.0330195
ENSG00000138735	PDE5A	451.595	0.500578	0.165385	0.00247196	0.0206625
ENSG00000085514	PILRA	36.0948	0.500424	0.113012	9.50757e-06	0.000655175
ENSG00000183580	FBXL7	113.853	0.500038	0.140639	0.000377309	0.00633444
ENSG00000087253	LPCAT2	114.151	0.499911	0.148365	0.000753117	0.00975775
ENSG00000230006	ANKRD36BP2	15.5351	0.499866	0.160878	0.0018892	0.0173224
ENSG00000137161	CNPY3	137.698	0.499796	0.11538	1.47929e-05	0.000877041
ENSG00000136826	KLF4	237.951	0.498853	0.164244	0.00238742	0.020222
ENSG00000258818	RNASE4	152.45	0.498309	0.18352	0.00662182	0.0382238
ENSG00000130707	ASS1	689.452	0.497993	0.103069	1.35398e-06	0.000244318
ENSG00000145431	PDGFC	167.309	0.497716	0.163951	0.0023993	0.0202708
ENSG00000164111	ANXA5	1431.66	0.497217	0.133429	0.00019419	0.00425087
ENSG00000106066	CPVL	164.606	0.49702	0.179046	0.00550425	0.0337682
ENSG00000107099	DOCK8	105.135	0.496826	0.179353	0.00560388	0.0341789
ENSG00000187608	ISG15	85.071	0.495845	0.181169	0.00620179	0.0365347
ENSG00000149499	EML3	275.801	0.495694	0.143622	0.000557731	0.00810122
ENSG00000163399	ATP1A1	1337.6	0.495155	0.122393	5.21849e-05	0.00188301
ENSG00000125354	SEPTIN6	131.305	0.495096	0.127101	9.80771e-05	0.0028301
ENSG00000196776	CD47	514.084	0.495055	0.102858	1.48702e-06	0.000247081
ENSG00000065308	TRAM2	278.471	0.494452	0.129303	0.000131313	0.00338013
ENSG00000273936	TNFRSF14	274.697	0.493989	0.161942	0.00228525	0.0196373
ENSG00000255561	FDXACB1	24.1699	0.493944	0.121869	5.05517e-05	0.00185278
ENSG00000172936	MYD88	101.417	0.493839	0.165527	0.00285028	0.0225932
ENSG00000134871	COL4A2	2563.58	0.493659	0.144486	0.000633964	0.00875215
ENSG00000165272	AQP3	48.5373	0.49335	0.170826	0.00387676	0.0272
ENSG00000273136	NBPF26	144.068	0.493347	0.122028	5.27939e-05	0.00189621
ENSG00000184500	PROS1	267.229	0.492986	0.140705	0.000458863	0.00721958
ENSG00000171943	SRGAP2C	168.832	0.492922	0.14741	0.000826162	0.0103293
ENSG00000078018	MAP2	86.5395	0.492654	0.15486	0.00146629	0.0148881
ENSG00000166173	LARP6	298.165	0.491891	0.13389	0.000238921	0.00485766
ENSG00000133739	LRRCC1	51.3239	0.491389	0.186729	0.00849918	0.0447592
ENSG00000171777	RASGRP4	40.3974	0.491063	0.171856	0.0042712	0.0288188
ENSG00000138758	SEPTIN11	421.807	0.490663	0.14184	0.000541647	0.0079718
ENSG00000141480	ARRB2	201.778	0.490628	0.150088	0.0010795	0.0122885
ENSG00000155093	PTPRN2	47.853	0.490158	0.139828	0.000455849	0.00717851
ENSG00000171940	ZNF217	163.603	0.489481	0.149052	0.00102357	0.0118708
ENSG00000169239	CA5B	112.841	0.489375	0.163041	0.00268611	0.0217867
ENSG00000147065	MSN	1882.09	0.489174	0.126951	0.000116558	0.00313034
ENSG00000121297	TSHZ3	80.1508	0.489123	0.175633	0.00535404	0.0331094
ENSG00000134013	LOXL2	158.194	0.489038	0.163336	0.00275293	0.0221143
ENSG00000120049	KCNIP2	177.068	0.489004	0.169142	0.00383908	0.0270261
ENSG00000075618	FSCN1	244.526	0.488675	0.134674	0.000284997	0.00535619
ENSG00000160211	G6PD	82.0611	0.488513	0.159007	0.00212436	0.0186514
ENSG00000002834	LASP1	903.386	0.48843	0.108864	7.23704e-06	0.000559423
ENSG00000144857	BOC	287.062	0.488428	0.139897	0.000480627	0.00740474
ENSG00000182957	SPATA13	164.332	0.487958	0.105891	4.06363e-06	0.000413973
ENSG00000163637	PRICKLE2	122.924	0.487495	0.128056	0.000140729	0.00348472
ENSG00000239382	ALKBH6	91.1814	0.4873	0.122372	6.83018e-05	0.00228259
ENSG00000139832	RAB20	33.3988	0.487247	0.176272	0.00570665	0.0345009
ENSG00000106348	IMPDH1	125.036	0.487012	0.149785	0.00114838	0.0127767
ENSG00000181523	SGSH	208.446	0.486092	0.0983953	7.80455e-07	0.000174708
ENSG00000054793	ATP9A	1056.89	0.485241	0.121743	6.72605e-05	0.0022582
ENSG00000223953	C1QTNF5	157.079	0.484509	0.161123	0.00263765	0.0215459
ENSG00000204592	HLA-E	1258.53	0.484276	0.181355	0.00757775	0.0415805
ENSG00000156802	ATAD2	62.4031	0.484151	0.153749	0.00163851	0.0159448
ENSG00000118596	SLC16A7	262.543	0.483744	0.168279	0.00404457	0.0277746
ENSG00000136783	NIPSNAP3A	225.54	0.483666	0.114545	2.41619e-05	0.00116582
ENSG00000069974	RAB27A	99.4944	0.48203	0.148605	0.00117989	0.0129443
ENSG00000102547	CAB39L	213.153	0.481784	0.16651	0.00381066	0.0269172
ENSG00000211445	GPX3	2472.68	0.481584	0.153759	0.00173576	0.0164939
ENSG00000285203	LTB4R2	39.1081	0.48144	0.171303	0.00494706	0.0316218
ENSG00000167123	CERCAM	223.626	0.481378	0.162447	0.0030437	0.023487
ENSG00000184009	ACTG1	6390.96	0.480637	0.116617	3.76393e-05	0.00152435
ENSG00000132122	SPATA6	50.5063	0.480535	0.152722	0.00165259	0.0160121
ENSG00000020181	ADGRA2	529.386	0.479225	0.153826	0.00183719	0.0170923
ENSG00000196267	ZNF836	45.8182	0.478706	0.159259	0.00264853	0.02161
ENSG00000105339	DENND3	280.336	0.477798	0.124951	0.000131372	0.00338013
ENSG00000197208	SLC22A4	47.8173	0.47555	0.149767	0.00149696	0.0150781
ENSG00000141582	CBX4	91.9915	0.474709	0.146482	0.00119225	0.0130363
ENSG00000111859	NEDD9	335.7	0.473871	0.125518	0.000159793	0.00374304
ENSG00000066322	ELOVL1	194.901	0.473458	0.120671	8.72585e-05	0.00264739
ENSG00000092445	TYRO3	94.6973	0.473343	0.173939	0.00650238	0.037755
ENSG00000168016	TRANK1	120.519	0.473249	0.183772	0.0100183	0.0495452
ENSG00000175274	TP53I11	305.344	0.473183	0.145523	0.00114755	0.0127754
ENSG00000261371	PECAM1	2008.91	0.472957	0.126326	0.000181149	0.00405113
ENSG00000118707	TGIF2	47.2094	0.472512	0.182801	0.0097424	0.0488039
ENSG00000138080	EMILIN1	362.603	0.472415	0.181675	0.00931355	0.0475002
ENSG00000104888	SLC17A7	62.1997	0.472125	0.154117	0.00218816	0.019005
ENSG00000171649	ZIK1	56.0578	0.471695	0.147965	0.00143319	0.0146525
ENSG00000173207	CKS1B	91.4501	0.471685	0.130607	0.000304441	0.00556463
ENSG00000166503	HDGFL3	205.516	0.471202	0.176324	0.007532	0.0414073
ENSG00000198715	GLMP	101.495	0.471029	0.150269	0.001721	0.0164151
ENSG00000010810	FYN	289.049	0.470677	0.13895	0.000705648	0.00938349
ENSG00000151693	ASAP2	216.628	0.470014	0.152257	0.00202206	0.0180836
ENSG00000104213	PDGFRL	265.495	0.469748	0.14475	0.0011735	0.0129107
ENSG00000013364	MVP	836.437	0.469475	0.135978	0.000555262	0.00808518
ENSG00000121653	MAPK8IP1	83.3701	0.468692	0.139931	0.000809742	0.0101741
ENSG00000135052	GOLM1	135.282	0.468615	0.181244	0.00972263	0.0487512
ENSG00000240972	MIF	428.202	0.468392	0.103189	5.64712e-06	0.000509502
ENSG00000152061	RABGAP1L	195.381	0.468161	0.151495	0.00199971	0.0179469
ENSG00000101577	LPIN2	146.201	0.46761	0.123261	0.000148437	0.00359057
ENSG00000104368	PLAT	340.685	0.467133	0.174364	0.00738276	0.0409159
ENSG00000185885	IFITM1	599.236	0.466817	0.141427	0.000964245	0.0114382
ENSG00000010278	CD9	741.685	0.466519	0.119492	9.45425e-05	0.00278612
ENSG00000138685	FGF2	99.1038	0.466363	0.14614	0.00141683	0.0145521
ENSG00000159674	SPON2	352.371	0.464874	0.126811	0.000246489	0.00491843
ENSG00000183807	FAM162B	34.9417	0.464482	0.149232	0.00185524	0.0171696
ENSG00000204272	NBDY	88.0298	0.46421	0.121041	0.000125484	0.00328085
ENSG00000256229	ZNF486	25.4995	0.464112	0.164664	0.00482442	0.0310548
ENSG00000158710	TAGLN2	1203.89	0.464002	0.122762	0.000157031	0.00371078
ENSG00000033327	GAB2	288.086	0.46322	0.155615	0.00291359	0.0228903
ENSG00000181588	MEX3D	67.2463	0.462305	0.171325	0.00696713	0.0395233
ENSG00000104324	CPQ	307.244	0.462182	0.134728	0.000602499	0.00844782
ENSG00000168961	LGALS9	132.692	0.461992	0.170288	0.00666757	0.0384393
ENSG00000162869	PPP1R21	171.168	0.460868	0.106695	1.56384e-05	0.000909387
ENSG00000107738	VSIR	449.994	0.459162	0.0911424	4.70788e-07	0.000119573
ENSG00000183853	KIRREL1	309.611	0.459011	0.154089	0.00289309	0.0227901
ENSG00000146021	KLHL3	140.592	0.457663	0.130355	0.000446606	0.00710215
ENSG00000005884	ITGA3	312.313	0.457585	0.154463	0.00305233	0.0235331
ENSG00000100077	GRK3	141.363	0.457491	0.126166	0.000287736	0.0053849
ENSG00000105810	CDK6	120.41	0.456162	0.136953	0.000865999	0.0106404
ENSG00000119927	GPAM	651.6	0.456098	0.135302	0.000749057	0.00974213
ENSG00000102034	ELF4	102.31	0.456008	0.162603	0.00504063	0.0318923
ENSG00000101160	CTSZ	1047.24	0.455594	0.139147	0.00105961	0.0121305
ENSG00000166128	RAB8B	152.289	0.455207	0.133682	0.000661305	0.00897564
ENSG00000217555	CKLF	69.3491	0.455068	0.146579	0.00190536	0.0173988
ENSG00000165949	IFI27	100.47	0.45398	0.119196	0.000139715	0.00346926
ENSG00000285199	CIDEB	54.5673	0.45328	0.140622	0.00126679	0.0135513
ENSG00000138101	DTNB	44.4134	0.453005	0.152793	0.00302845	0.0234405
ENSG00000132357	CARD6	83.4681	0.452793	0.142529	0.00148888	0.0150598
ENSG00000205413	SAMD9	56.1484	0.452355	0.175524	0.00996118	0.0493589
ENSG00000133318	RTN3	1309.3	0.451887	0.104738	1.59996e-05	0.00092356
ENSG00000170955	CAVIN3	351.759	0.451573	0.168687	0.0074288	0.0410731
ENSG00000187091	PLCD1	111.18	0.451317	0.139973	0.0012627	0.013532
ENSG00000092820	EZR	598.07	0.451164	0.136823	0.000975777	0.0115416
ENSG00000118640	VAMP8	142.484	0.451038	0.144161	0.00175578	0.0166226
ENSG00000129911	KLF16	70.8931	0.45084	0.162971	0.00566835	0.0343716
ENSG00000187498	COL4A1	2545.36	0.450173	0.137842	0.00109132	0.0123741
ENSG00000127415	IDUA	90.8289	0.449623	0.151937	0.00308364	0.0236514
ENSG00000100600	LGMN	925.346	0.449426	0.143238	0.00170326	0.0163423
ENSG00000170340	B3GNT2	80.3081	0.449219	0.124006	0.000291716	0.00542452
ENSG00000101333	PLCB4	113.866	0.448615	0.159002	0.00478092	0.0308418
ENSG00000101974	ATP11C	83.3841	0.448511	0.160837	0.00529352	0.0328868
ENSG00000163513	TGFBR2	1206.59	0.447538	0.145112	0.00204175	0.0181865
ENSG00000121104	FAM117A	79.628	0.446885	0.144281	0.0019527	0.0176947
ENSG00000169231	THBS3	271.357	0.446015	0.15018	0.00297924	0.0231862
ENSG00000078596	ITM2A	761.244	0.446012	0.128633	0.000525697	0.00782778
ENSG00000185201	IFITM2	307.599	0.445896	0.135697	0.00101632	0.0118254
ENSG00000240184	PCDHGC3	523.446	0.445711	0.167	0.00760953	0.0416618
ENSG00000112902	SEMA5A	124.21	0.445435	0.122809	0.000286684	0.00538221
ENSG00000162512	SDC3	382.429	0.444711	0.128554	0.000541511	0.0079718
ENSG00000154736	ADAMTS5	177.494	0.444645	0.155079	0.00414103	0.0282082
ENSG00000018408	WWTR1	462.737	0.444571	0.145042	0.00217589	0.0189355
ENSG00000183943	PRKX	123.167	0.443989	0.150766	0.0032307	0.0242972
ENSG00000253159	PCDHGA12	44.5091	0.443923	0.166586	0.00770268	0.04196
ENSG00000143341	HMCN1	234.232	0.44168	0.161567	0.00626228	0.0367935
ENSG00000160310	PRMT2	568.681	0.440618	0.117129	0.000168677	0.0038846
ENSG00000164054	SHISA5	370.262	0.439212	0.121875	0.000313601	0.00565985
ENSG00000144455	SUMF1	134.805	0.43873	0.127955	0.000606295	0.0084743
ENSG00000069966	GNB5	89.1126	0.438712	0.157268	0.00527754	0.0328534
ENSG00000173530	TNFRSF10D	42.3514	0.438702	0.146661	0.00277824	0.0221858
ENSG00000140682	TGFB1I1	197.962	0.438559	0.159041	0.00582426	0.0349729
ENSG00000140092	FBLN5	616.504	0.438117	0.14225	0.00207071	0.0183558
ENSG00000087086	FTL	6076.1	0.438012	0.133542	0.00103827	0.0119478
ENSG00000286190		55.4658	0.437559	0.159957	0.00622903	0.0366223
ENSG00000150760	DOCK1	344.531	0.437529	0.128246	0.000645745	0.00887226
ENSG00000163755	HPS3	102.281	0.437184	0.147455	0.00302816	0.0234405
ENSG00000189337	KAZN	71.9865	0.436939	0.167321	0.00901795	0.0464053
ENSG00000152127	MGAT5	160.24	0.436733	0.137347	0.00147387	0.014948
ENSG00000065320	NTN1	142.233	0.436376	0.161447	0.00687344	0.0391927
ENSG00000100100	PIK3IP1	273.422	0.436222	0.122607	0.000373859	0.00629435
ENSG00000084731	KIF3C	84.897	0.436146	0.159576	0.00627298	0.036832
ENSG00000196526	AFAP1	178.289	0.436019	0.145671	0.00276083	0.0221143
ENSG00000138615	CILP	1227.53	0.435917	0.16215	0.00718039	0.0402713
ENSG00000133789	SWAP70	406.218	0.435528	0.128425	0.000695585	0.00928959
ENSG00000114450	GNB4	208.678	0.43459	0.1523	0.0043239	0.0290382
ENSG00000128228	SDF2L1	60.6382	0.434424	0.126759	0.000609884	0.00850498
ENSG00000263163	SLC27A3	137.32	0.43436	0.164248	0.00818027	0.043584
ENSG00000126106	TMEM53	49.35	0.43401	0.123128	0.000423682	0.00684786
ENSG00000157191	NECAP2	183.283	0.43376	0.130737	0.000907302	0.0110184
ENSG00000177054	ZDHHC13	35.3502	0.433564	0.15024	0.00390401	0.0273265
ENSG00000181896	ZNF101	71.7941	0.433431	0.119665	0.000292295	0.00542455
ENSG00000102316	MAGED2	1555.5	0.432777	0.093213	3.4358e-06	0.000379411
ENSG00000002586	CD99	1477.8	0.432628	0.123597	0.000464721	0.00727954
ENSG00000162618	ADGRL4	347.909	0.432453	0.0943255	4.54662e-06	0.000451589
ENSG00000197965	MPZL1	431.228	0.432163	0.100141	1.59224e-05	0.000922097
ENSG00000070190	DAPP1	39.1221	0.431858	0.164396	0.00861572	0.0451238
ENSG00000079150	FKBP7	98.8238	0.431771	0.130329	0.000923287	0.0111413
ENSG00000110651	CD81	1703.98	0.431678	0.116495	0.000210938	0.00444871
ENSG00000179403	VWA1	253.722	0.431376	0.116143	0.000203864	0.00435922
ENSG00000176463	SLCO3A1	200.405	0.430862	0.111574	0.000112619	0.00305687
ENSG00000181894	ZNF329	73.7011	0.430127	0.144097	0.00283602	0.0225551
ENSG00000196950	SLC39A10	94.8207	0.42961	0.127358	0.000742877	0.00966882
ENSG00000123080	CDKN2C	191.733	0.428724	0.0949364	6.30459e-06	0.000523782
ENSG00000196597	ZNF782	45.0111	0.42854	0.133137	0.00128735	0.013648
ENSG00000163872	YEATS2	280.538	0.428516	0.0918111	3.05085e-06	0.000357595
ENSG00000099331	MYO9B	479.863	0.427147	0.137806	0.00193768	0.0176124
ENSG00000135596	MICAL1	280.217	0.426919	0.160682	0.00788585	0.0425759
ENSG00000167578	RAB4B	135.205	0.426032	0.110405	0.000113944	0.00307873
ENSG00000174059	CD34	1650.93	0.425706	0.10975	0.000104949	0.00292044
ENSG00000172932	ANKRD13D	151.409	0.425444	0.138855	0.0021844	0.0189909
ENSG00000161835	TAMALIN	131.787	0.425425	0.164758	0.00981961	0.0489891
ENSG00000185339	TCN2	103.227	0.425211	0.151233	0.00492905	0.0315683
ENSG00000140406	TLNRD1	116.767	0.424559	0.157386	0.00698476	0.0395233
ENSG00000280670	CCDC163	20.2384	0.424459	0.14952	0.00452833	0.0298072
ENSG00000281614	INPP5D	133.953	0.424423	0.148933	0.00437532	0.0291891
ENSG00000128833	MYO5C	132.663	0.423373	0.146874	0.00394445	0.0274609
ENSG00000221818	EBF2	237.188	0.423116	0.125046	0.000715187	0.00943972
ENSG00000056558	TRAF1	94.6655	0.423092	0.137915	0.00215666	0.0188453
ENSG00000184428	TOP1MT	64.6458	0.422898	0.143884	0.00329107	0.0246677
ENSG00000014914	MTMR11	83.0707	0.422707	0.162204	0.00916024	0.0468662
ENSG00000162734	PEA15	1474.86	0.422231	0.116732	0.000297931	0.00548876
ENSG00000154065	ANKRD29	119.978	0.422158	0.145017	0.00360166	0.0259457
ENSG00000111912	NCOA7	162.273	0.422118	0.157001	0.00717466	0.0402556
ENSG00000131236	CAP1	931.432	0.422029	0.117368	0.00032345	0.00573344
ENSG00000109089	CDR2L	88.0551	0.421854	0.132263	0.0014252	0.0146003
ENSG00000110719	TCIRG1	277.563	0.421641	0.125963	0.000815908	0.0102299
ENSG00000169554	ZEB2	722.108	0.421188	0.146457	0.00402937	0.0277219
ENSG00000106025	TSPAN12	72.1063	0.420928	0.162062	0.00939534	0.0477256
ENSG00000010704	HFE	105.33	0.420476	0.118046	0.000368081	0.00625633
ENSG00000137959	IFI44L	192.191	0.419876	0.158698	0.00815099	0.0435441
ENSG00000026297	RNASET2	239.187	0.419485	0.147703	0.00451046	0.0297226
ENSG00000171219	CDC42BPG	36.8035	0.419092	0.144172	0.00365037	0.0261904
ENSG00000169499	PLEKHA2	249.451	0.418976	0.143474	0.00349786	0.0254975
ENSG00000117425	PTCH2	81.9647	0.418879	0.1493	0.00502192	0.0318419
ENSG00000140575	IQGAP1	1025.22	0.416698	0.138976	0.00271445	0.0219464
ENSG00000277147	LINC00869	91.848	0.416446	0.136711	0.00231773	0.0198396
ENSG00000067066	SP100	438.75	0.416429	0.122283	0.000660581	0.00897564
ENSG00000155962	CLIC2	126.846	0.416415	0.146292	0.00442083	0.0294044
ENSG00000100626	GALNT16	281.853	0.416186	0.142561	0.00350753	0.0255262
ENSG00000135976	ANKRD36	141.473	0.415866	0.150709	0.0057908	0.0348408
ENSG00000082458	DLG3	66.9128	0.415422	0.15662	0.00799158	0.0430209
ENSG00000118503	TNFAIP3	201.832	0.415244	0.141323	0.00330062	0.0246977
ENSG00000153214	TMEM87B	118.22	0.414945	0.142711	0.00364223	0.0261638
ENSG00000134287	ARF3	463.433	0.414447	0.136071	0.00232047	0.0198535
ENSG00000151239	TWF1	208.619	0.414331	0.143177	0.0038058	0.0269039
ENSG00000186665	C17orf58	85.024	0.413534	0.136919	0.0025253	0.0209996
ENSG00000114841	DNAH1	175.616	0.413206	0.144055	0.00412553	0.028135
ENSG00000163072	NOSTRIN	55.3277	0.413132	0.148969	0.0055497	0.0339827
ENSG00000114473	IQCG	47.8847	0.41281	0.146494	0.00483344	0.0310679
ENSG00000172380	GNG12	504.335	0.412663	0.137815	0.00275058	0.0221143
ENSG00000101888	NXT2	47.5649	0.412098	0.132461	0.001864	0.0171978
ENSG00000144730	IL17RD	113.632	0.411468	0.159254	0.00977414	0.0488817
ENSG00000284868	DHRS1	100.923	0.410859	0.1317	0.00181063	0.0169785
ENSG00000184635	ZNF93	27.361	0.410632	0.156925	0.00887734	0.0460147
ENSG00000116962	NID1	637.941	0.410575	0.122826	0.000829586	0.0103563
ENSG00000150593	PDCD4	346.977	0.409772	0.136057	0.00259734	0.0213294
ENSG00000172725	CORO1B	262.317	0.409576	0.145556	0.00489483	0.0314057
ENSG00000184743	ATL3	368.557	0.409567	0.149082	0.00600951	0.0357694
ENSG00000172578	KLHL6	37.9132	0.409297	0.135239	0.00247422	0.0206716
ENSG00000125089	SH3TC1	76.1732	0.409204	0.13969	0.00339649	0.0250773
ENSG00000107719	PALD1	225.641	0.408598	0.0746128	4.34434e-08	2.27171e-05
ENSG00000175866	BAIAP2	63.2586	0.407653	0.149877	0.00652977	0.037846
ENSG00000145014	TMEM44	82.3607	0.407075	0.11305	0.000317206	0.00567364
ENSG00000177628	GBA	142.1	0.406959	0.103172	7.99797e-05	0.00251674
ENSG00000104723	TUSC3	97.4722	0.406315	0.123829	0.00103341	0.0119258
ENSG00000132718	SYT11	146.467	0.40599	0.122943	0.000959053	0.0113901
ENSG00000162522	KIAA1522	133.27	0.40593	0.134005	0.00245188	0.020552
ENSG00000105971	CAV2	673.452	0.405639	0.138236	0.00334195	0.0248641
ENSG00000134901	POGLUT2	28.5527	0.405606	0.155955	0.00930085	0.0474835
ENSG00000122862	SRGN	315.752	0.405437	0.13252	0.0022174	0.0192121
ENSG00000109103	UNC119	100.789	0.405398	0.109376	0.000210171	0.00444308
ENSG00000184979	USP18	73.7488	0.405189	0.141691	0.00424095	0.0286909
ENSG00000135899	SP110	164.21	0.404711	0.14645	0.00571901	0.0345492
ENSG00000182197	EXT1	200.065	0.404292	0.125096	0.0012299	0.0132661
ENSG00000196405	EVL	647.621	0.403147	0.0972307	3.37907e-05	0.00142025
ENSG00000102699	PARP4	350.628	0.402098	0.0929315	1.51274e-05	0.000887622
ENSG00000153714	LURAP1L	47.1885	0.401278	0.152622	0.00855814	0.0449213
ENSG00000135916	ITM2C	317.003	0.399693	0.134407	0.00294189	0.0230211
ENSG00000142627	EPHA2	133.215	0.399448	0.147358	0.00671348	0.0385964
ENSG00000198142	SOWAHC	62.1065	0.399291	0.128287	0.0018552	0.0171696
ENSG00000229802	SLC39A7	442.314	0.399206	0.146587	0.00646268	0.0376103
ENSG00000196975	ANXA4	372.824	0.399145	0.141789	0.00487686	0.031313
ENSG00000215788	TNFRSF25	137.164	0.398939	0.134691	0.00305763	0.0235638
ENSG00000144935	TRPC1	61.1385	0.398463	0.15423	0.00977836	0.048884
ENSG00000147100	SLC16A2	116.174	0.398436	0.153774	0.00956851	0.0482332
ENSG00000197442	MAP3K5	211.363	0.398401	0.113912	0.000469762	0.00732623
ENSG00000118729	CASQ2	5506.75	0.398081	0.0928508	1.80845e-05	0.000995431
ENSG00000142089	IFITM3	1060.02	0.397461	0.138649	0.00414813	0.0282458
ENSG00000123416	TUBA1B	1995.76	0.396847	0.142713	0.00542361	0.0333771
ENSG00000128641	MYO1B	377.737	0.396844	0.112363	0.000412735	0.00674573
ENSG00000183722	LHFPL6	620.2	0.396706	0.145748	0.00649138	0.0377281
ENSG00000132274	TRIM22	307.658	0.396621	0.111765	0.000387154	0.006451
ENSG00000159228	CBR1	387.886	0.396602	0.124843	0.00148913	0.0150598
ENSG00000011028	MRC2	1115.34	0.396429	0.135027	0.00332558	0.0248222
ENSG00000110852	CLEC2B	208.753	0.395937	0.145402	0.00646818	0.0376178
ENSG00000213689	TREX1	67.6721	0.395726	0.120847	0.00105808	0.0121305
ENSG00000160219	GAB3	78.5673	0.394577	0.126522	0.00181685	0.0170053
ENSG00000134369	NAV1	449.088	0.394523	0.104647	0.000163235	0.00380861
ENSG00000129680	MAP7D3	366.716	0.394197	0.10834	0.000274211	0.00520855
ENSG00000160233	LRRC3	28.8951	0.393683	0.148818	0.00815937	0.0435501
ENSG00000153814	JAZF1	131.43	0.393307	0.149903	0.0086971	0.0454005
ENSG00000137509	PRCP	384.091	0.393156	0.114059	0.000566967	0.00817947
ENSG00000198960	ARMCX6	204.336	0.392642	0.11514	0.000649313	0.00889378
ENSG00000166801	FAM111A	192.802	0.392429	0.0963574	4.64833e-05	0.00175835
ENSG00000116857	TMEM9	492.124	0.392238	0.149434	0.00866917	0.0453188
ENSG00000105655	ISYNA1	219.88	0.392229	0.152433	0.0100787	0.0497749
ENSG00000099282	TSPAN15	235.517	0.392199	0.151426	0.00959665	0.0483476
ENSG00000166710	B2M	8910.97	0.391158	0.139993	0.00520402	0.0325606
ENSG00000197142	ACSL5	111.389	0.390822	0.141108	0.0056113	0.0342007
ENSG00000130147	SH3BP4	221.756	0.390616	0.12141	0.00129391	0.0137013
ENSG00000133639	BTG1	478.605	0.389574	0.139537	0.00523986	0.0326646
ENSG00000154114	TBCEL	187.467	0.389125	0.0917457	2.22187e-05	0.00112865
ENSG00000112379	ARFGEF3	39.3703	0.388066	0.138152	0.00496994	0.0316705
ENSG00000160213	CSTB	572.443	0.388058	0.0681514	1.24058e-08	1.22535e-05
ENSG00000243646	IL10RB	227.195	0.387802	0.137292	0.00473318	0.0306227
ENSG00000197694	SPTAN1	1897.65	0.387159	0.120159	0.00127273	0.0135903
ENSG00000178927	CYBC1	267.881	0.387006	0.140178	0.00576574	0.0347371
ENSG00000100345	MYH9	6150.97	0.386936	0.149126	0.00946761	0.0479558
ENSG00000091317	CMTM6	194.66	0.385788	0.143169	0.00704664	0.0397722
ENSG00000214021	TTLL3	503.403	0.384924	0.115847	0.000891552	0.0108643
ENSG00000151458	ANKRD50	132.162	0.384868	0.133418	0.00391822	0.0273614
ENSG00000146094	DOK3	65.2211	0.383349	0.143656	0.0076185	0.0416895
ENSG00000109436	TBC1D9	131.615	0.383146	0.123045	0.00184648	0.0171429
ENSG00000102218	RP2	70.8478	0.383056	0.106293	0.000313646	0.00565985
ENSG00000171466	ZNF562	237.13	0.382854	0.133977	0.00426832	0.0288188
ENSG00000165895	ARHGAP42	129.576	0.382368	0.115013	0.000885592	0.0108138
ENSG00000065600	PACC1	27.2061	0.382035	0.135359	0.0047669	0.0307628
ENSG00000123989	CHPF	213.399	0.381894	0.130441	0.00341477	0.0251461
ENSG00000138642	HERC6	103.95	0.380699	0.125475	0.00241281	0.0203691
ENSG00000130702	LAMA5	996.399	0.380284	0.142532	0.00762902	0.0417266
ENSG00000164402	SEPTIN8	375.353	0.380085	0.114265	0.000879904	0.010772
ENSG00000185187	SIGIRR	133.91	0.379632	0.142706	0.00780856	0.0423092
ENSG00000118292	C1orf54	78.5122	0.379627	0.143544	0.00817684	0.043584
ENSG00000128274	A4GALT	259.237	0.378971	0.129769	0.00349648	0.0254975
ENSG00000105287	PRKD2	206.876	0.378939	0.126582	0.00275691	0.0221143
ENSG00000106404	CLDN15	36.1095	0.378606	0.147175	0.0100972	0.0498453
ENSG00000198890	PRMT6	66.0176	0.378484	0.084866	8.20418e-06	0.000602736
ENSG00000130313	PGLS	139.003	0.378316	0.10988	0.000575314	0.00823757
ENSG00000101310	SEC23B	101.261	0.377649	0.120021	0.00165226	0.0160121
ENSG00000155660	PDIA4	265.58	0.37756	0.117123	0.00126581	0.0135489
ENSG00000221968	FADS3	530.601	0.377462	0.0998572	0.000156814	0.00371078
ENSG00000214063	TSPAN4	355.312	0.377367	0.116573	0.00120716	0.0131049
ENSG00000186480	INSIG1	179.832	0.376363	0.125159	0.00263769	0.0215459
ENSG00000142867	BCL10	69.0137	0.375619	0.110564	0.000680559	0.00916641
ENSG00000181019	NQO1	250.924	0.375597	0.117197	0.00135141	0.0141001
ENSG00000090006	LTBP4	3391.88	0.37551	0.142281	0.00831012	0.0441295
ENSG00000154721	JAM2	334.552	0.375066	0.130414	0.00402808	0.0277219
ENSG00000067082	KLF6	1044.5	0.374853	0.141407	0.0080284	0.0431238
ENSG00000136237	RAPGEF5	157.79	0.373365	0.138594	0.0070613	0.0397979
ENSG00000182809	CRIP2	722.435	0.373102	0.138866	0.00721451	0.0403789
ENSG00000122707	RECK	179.594	0.372004	0.123278	0.00254781	0.0211064
ENSG00000090376	IRAK3	132.205	0.371335	0.112749	0.000989593	0.0116295
ENSG00000129521	EGLN3	325.959	0.371223	0.127482	0.00359162	0.0259154
ENSG00000006210	CX3CL1	209.391	0.369383	0.127849	0.00386201	0.0271394
ENSG00000151702	FLI1	287.346	0.369087	0.115057	0.00133729	0.0140186
ENSG00000107798	LIPA	318.53	0.368602	0.133954	0.00592862	0.0354064
ENSG00000196511	TPK1	41.0603	0.368577	0.125147	0.00322784	0.0242963
ENSG00000196586	MYO6	185.975	0.368439	0.119428	0.00203528	0.0181722
ENSG00000133466	C1QTNF6	71.5716	0.368367	0.13136	0.00504319	0.0318971
ENSG00000175220	ARHGAP1	510.451	0.36805	0.125571	0.00337846	0.0250333
ENSG00000196507	TCEAL3	161.398	0.367996	0.138579	0.00791905	0.0427027
ENSG00000111348	ARHGDIB	509.047	0.367706	0.139773	0.00852008	0.0448021
ENSG00000005238	FAM214B	282.178	0.367302	0.0832745	1.0302e-05	0.000696421
ENSG00000148468	FAM171A1	196.874	0.366732	0.131239	0.00519992	0.0325606
ENSG00000152558	TMEM123	723.701	0.366531	0.0836746	1.18444e-05	0.000757487
ENSG00000221963	APOL6	366.04	0.366408	0.130878	0.00511632	0.0321424
ENSG00000180354	MTURN	1710.81	0.366212	0.0794147	3.99984e-06	0.000413973
ENSG00000104714	ERICH1	153.711	0.365996	0.100789	0.000282008	0.00531125
ENSG00000162645	GBP2	745.963	0.365689	0.137873	0.007993	0.0430209
ENSG00000145241	CENPC	140.101	0.365593	0.108562	0.000758274	0.00978105
ENSG00000177409	SAMD9L	163.539	0.363878	0.138909	0.00880472	0.0457449
ENSG00000134250	NOTCH2	624.202	0.363432	0.136154	0.00760184	0.0416497
ENSG00000177674	AGTRAP	142.131	0.363312	0.126763	0.00415602	0.0282778
ENSG00000213977	TAX1BP3	289.318	0.362623	0.112147	0.00122296	0.0132257
ENSG00000283060	ID3	436.442	0.362617	0.121634	0.00287101	0.0227164
ENSG00000158769	F11R	221.036	0.362022	0.106619	0.000685084	0.00921339
ENSG00000100596	SPTLC2	257.638	0.361935	0.0957193	0.000156064	0.00369955
ENSG00000130508	PXDN	485.61	0.361714	0.124712	0.0037269	0.0266
ENSG00000118655	DCLRE1B	41.3779	0.361482	0.131283	0.00589712	0.0352538
ENSG00000084070	SMAP2	205.37	0.361119	0.130628	0.00570122	0.0345009
ENSG00000266028	SRGAP2	242.027	0.360825	0.127537	0.00466679	0.0303571
ENSG00000284889	PSME2	488.869	0.359899	0.105383	0.000637447	0.00878541
ENSG00000071564	TCF3	264.271	0.359823	0.086644	3.28305e-05	0.00140311
ENSG00000115504	EHBP1	313.291	0.359524	0.0994769	0.000301346	0.00552902
ENSG00000185650	ZFP36L1	1361.35	0.359286	0.106089	0.000707498	0.00939403
ENSG00000135828	RNASEL	99.5671	0.359157	0.112492	0.00140929	0.0145083
ENSG00000125844	RRBP1	858.866	0.359102	0.107477	0.000834161	0.0103843
ENSG00000104936	DMPK	4814.83	0.359081	0.0931246	0.000115294	0.00310576
ENSG00000101347	SAMHD1	734.37	0.358744	0.133585	0.00724186	0.0404538
ENSG00000205808	PLPP6	44.4314	0.358664	0.114511	0.00173544	0.0164939
ENSG00000087258	GNAO1	86.3136	0.357988	0.132883	0.00705996	0.0397979
ENSG00000174944	P2RY14	68.5597	0.356728	0.137691	0.00957578	0.0482562
ENSG00000182796	TMEM198B	145.334	0.356206	0.125529	0.00454503	0.029874
ENSG00000130813	SHFL	159.828	0.355666	0.125669	0.0046522	0.0303133
ENSG00000273749	CYFIP1	670.991	0.354584	0.0933407	0.000145391	0.00355039
ENSG00000205765	C5orf51	167.827	0.353571	0.0800612	1.00424e-05	0.000686707
ENSG00000059573	ALDH18A1	139.467	0.353167	0.126068	0.00508812	0.0320445
ENSG00000142192	APP	3263.71	0.352671	0.110695	0.00144272	0.0147077
ENSG00000004399	PLXND1	1053.37	0.352649	0.100908	0.00047451	0.00736087
ENSG00000100075	SLC25A1	159.734	0.352454	0.122667	0.00406255	0.0278658
ENSG00000092841	MYL6	3644.44	0.352249	0.136498	0.00986236	0.0491019
ENSG00000171488	LRRC8C	167.685	0.351917	0.084622	3.20065e-05	0.00138453
ENSG00000140950	MEAK7	96.4387	0.351117	0.11432	0.00213098	0.018691
ENSG00000168792	ABHD15	85.7411	0.3497	0.123147	0.00451562	0.0297385
ENSG00000185305	ARL15	100.802	0.349519	0.104807	0.000853385	0.0105363
ENSG00000270629	NBPF14	400.615	0.349411	0.11839	0.00316386	0.0240489
ENSG00000196116	TDRD7	131.551	0.348744	0.0827271	2.49116e-05	0.00117793
ENSG00000254505	CHMP4A	192.864	0.348389	0.0989265	0.000428802	0.00690041
ENSG00000117385	P3H1	154.076	0.34838	0.110912	0.00168353	0.0161835
ENSG00000159335	PTMS	825.713	0.348121	0.134188	0.00947878	0.047985
ENSG00000136026	CKAP4	370.891	0.348099	0.085181	4.37784e-05	0.00168107
ENSG00000000003	TSPAN6	119.591	0.347408	0.0933114	0.000196791	0.00428404
ENSG00000132256	TRIM5	72.7764	0.346848	0.134352	0.00983305	0.0490246
ENSG00000213096	ZNF254	106.912	0.346448	0.0954008	0.000281784	0.00531125
ENSG00000106617	PRKAG2	278.206	0.346388	0.0957065	0.000295434	0.00546395
ENSG00000139679	LPAR6	209.569	0.345914	0.123896	0.00523883	0.0326646
ENSG00000100271	TTLL1	42.7132	0.345906	0.12	0.00394483	0.0274609
ENSG00000025434	NR1H3	128.783	0.345755	0.121706	0.0044985	0.0296903
ENSG00000278129	ZNF8	104.04	0.345134	0.102058	0.000720242	0.00949235
ENSG00000117298	ECE1	789.531	0.345074	0.104101	0.000917113	0.0111072
ENSG00000197892	KIF13B	310.786	0.344531	0.104866	0.00101816	0.0118313
ENSG00000116815	CD58	74.8281	0.342144	0.115963	0.003173	0.0240874
ENSG00000109686	SH3D19	911.164	0.341898	0.0993239	0.000576886	0.00823757
ENSG00000203485	INF2	522.218	0.341574	0.127119	0.00720897	0.0403766
ENSG00000128283	CDC42EP1	245.74	0.341286	0.130488	0.00891078	0.0460655
ENSG00000169129	AFAP1L2	110.191	0.341243	0.118045	0.00384285	0.0270261
ENSG00000171680	PLEKHG5	218.807	0.34099	0.1296	0.00851083	0.0447933
ENSG00000110395	CBL	177.462	0.34083	0.0980832	0.000511031	0.00769967
ENSG00000196262	PPIA	2178.49	0.340737	0.131044	0.00931786	0.0475085
ENSG00000127954	STEAP4	624.99	0.340506	0.12565	0.0067293	0.038631
ENSG00000101439	CST3	3656.49	0.340001	0.122634	0.00556295	0.0340109
ENSG00000101474	APMAP	348.609	0.338872	0.0906238	0.000184511	0.00411491
ENSG00000173193	PARP14	381.863	0.338404	0.130862	0.00971065	0.0487287
ENSG00000171159	C9orf16	168.737	0.3383	0.109768	0.00205638	0.0182802
ENSG00000110455	ACCS	186.58	0.337634	0.130003	0.00940056	0.0477257
ENSG00000169136	ATF5	344.965	0.336841	0.104533	0.00127155	0.0135858
ENSG00000154262	ABCA6	236.33	0.336256	0.107876	0.00182657	0.017047
ENSG00000196569	LAMA2	1072.95	0.336174	0.0985796	0.000649201	0.00889378
ENSG00000081870	HSPB11	77.857	0.335935	0.11805	0.00443148	0.0294532
ENSG00000169692	AGPAT2	383.375	0.335872	0.0988066	0.000675611	0.00912049
ENSG00000076928	ARHGEF1	533.257	0.335767	0.125204	0.00732352	0.0407399
ENSG00000111229	ARPC3	548.636	0.33562	0.0936874	0.000340529	0.00596021
ENSG00000106100	NOD1	167.552	0.335019	0.123999	0.00689691	0.0392683
ENSG00000271383	NBPF19	350.526	0.334861	0.117488	0.00436938	0.0291891
ENSG00000131238	PPT1	488.854	0.334678	0.0974618	0.000594879	0.00838064
ENSG00000165092	ALDH1A1	1407.92	0.334518	0.105503	0.00152075	0.0151963
ENSG00000100311	PDGFB	445.915	0.334368	0.115894	0.00391279	0.0273411
ENSG00000155366	RHOC	722.599	0.333469	0.117297	0.00446982	0.0295753
ENSG00000136147	PHF11	161.978	0.333199	0.128168	0.0093301	0.04753
ENSG00000167397	VKORC1	230.502	0.332792	0.111812	0.00291696	0.0228965
ENSG00000169019	COMMD8	132.475	0.332561	0.0953652	0.000488039	0.00746466
ENSG00000206493	HLA-E	3292.12	0.331829	0.120047	0.00570714	0.0345009
ENSG00000197928	ZNF677	84.2407	0.33169	0.111643	0.00296838	0.0231265
ENSG00000152284	TCF7L1	179.033	0.331684	0.122474	0.00676493	0.0387479
ENSG00000037042	TUBG2	125.021	0.33164	0.128473	0.00983998	0.0490317
ENSG00000138613	APH1B	126.277	0.33127	0.104526	0.00152834	0.0152258
ENSG00000164010	ERMAP	100.421	0.330862	0.116492	0.00450824	0.0297189
ENSG00000109736	MFSD10	232.393	0.330382	0.0970916	0.000667033	0.00903901
ENSG00000125968	ID1	541.688	0.330164	0.0946985	0.00048943	0.00747558
ENSG00000137478	FCHSD2	271.654	0.329658	0.0875229	0.000165532	0.00383202
ENSG00000106397	PLOD3	245.096	0.329591	0.0880192	0.000180726	0.00404677
ENSG00000105939	ZC3HAV1	210.584	0.329409	0.122039	0.0069506	0.0394681
ENSG00000095383	TBC1D2	59.2269	0.329075	0.1157	0.00445207	0.029568
ENSG00000250722	SELENOP	3497.32	0.328673	0.1	0.00101358	0.0118018
ENSG00000196743	GM2A	289.715	0.328003	0.0836559	8.82345e-05	0.00265186
ENSG00000071246	VASH1	470.624	0.327724	0.125613	0.00908057	0.0465926
ENSG00000154370	TRIM11	99.1553	0.327136	0.118905	0.00593689	0.0354279
ENSG00000143079	CTTNBP2NL	127.02	0.326471	0.122366	0.00763052	0.0417266
ENSG00000186300	ZNF555	141.036	0.326236	0.119432	0.00630347	0.0369379
ENSG00000115183	TANC1	268.902	0.325815	0.124596	0.00892357	0.0460655
ENSG00000077782	FGFR1	968.908	0.325785	0.115552	0.00481152	0.0309934
ENSG00000132670	PTPRA	404.171	0.324619	0.105474	0.00208601	0.0184238
ENSG00000137575	SDCBP	1142.13	0.323336	0.0819352	7.93872e-05	0.00250697
ENSG00000130164	LDLR	143.657	0.323259	0.125064	0.00974486	0.0488039
ENSG00000185404	SP140L	127.626	0.322826	0.114205	0.00470267	0.0305167
ENSG00000087448	KLHL42	144.019	0.322746	0.112774	0.00421121	0.0285549
ENSG00000110080	ST3GAL4	90.689	0.322689	0.104118	0.00193999	0.0176245
ENSG00000075624	ACTB	9193.95	0.321114	0.122811	0.00893036	0.0460655
ENSG00000038382	TRIO	1182.04	0.320185	0.113309	0.00471675	0.030572
ENSG00000148484	RSU1	499.245	0.319518	0.113384	0.00483215	0.0310679
ENSG00000162817	C1orf115	334.417	0.319462	0.119944	0.00773481	0.0420511
ENSG00000064115	TM7SF3	371.442	0.317961	0.0769214	3.57144e-05	0.00147107
ENSG00000170542	SERPINB9	103.069	0.317704	0.12179	0.009091	0.0466192
ENSG00000136710	CCDC115	220.274	0.316662	0.122101	0.0095017	0.0480599
ENSG00000110931	CAMKK2	452.856	0.316432	0.0821416	0.000117023	0.0031311
ENSG00000130956	HABP4	314.807	0.315688	0.109038	0.00378887	0.026818
ENSG00000169188	APEX2	98.1063	0.315341	0.120328	0.00877544	0.0456729
ENSG00000169093	ASMTL	330.451	0.315198	0.0512063	7.48651e-10	2.18827e-06
ENSG00000178904	DPY19L3	111.043	0.315034	0.117031	0.00710499	0.0399872
ENSG00000131591	C1orf159	55.1841	0.315011	0.112752	0.00520853	0.0325606
ENSG00000101350	KIF3B	199.961	0.314537	0.109395	0.00403702	0.0277334
ENSG00000288213	MCRIP1	450.952	0.314496	0.0891138	0.000416896	0.00676894
ENSG00000182179	UBA7	336.168	0.314226	0.113248	0.00552589	0.0338892
ENSG00000184381	PLA2G6	213.777	0.31277	0.097373	0.00131777	0.0138728
ENSG00000109099	PMP22	1316.86	0.312469	0.10385	0.00262237	0.0214754
ENSG00000101294	HM13	435.194	0.311984	0.0894108	0.000484226	0.00742801
ENSG00000148541	FAM13C	375.018	0.311938	0.110804	0.00487423	0.0313074
ENSG00000124126	PREX1	416.739	0.311602	0.119146	0.00891508	0.0460655
ENSG00000176148	TCP11L1	71.1599	0.311582	0.106536	0.00344834	0.0252609
ENSG00000127920	GNG11	482.086	0.310703	0.120055	0.00965358	0.0485382
ENSG00000102172	SMS	588.677	0.310646	0.0736754	2.48217e-05	0.00117681
ENSG00000170271	FAXDC2	322.016	0.310544	0.0999279	0.00188561	0.0173128
ENSG00000141338	ABCA8	996.798	0.31027	0.11226	0.00571225	0.0345201
ENSG00000030582	GRN	981.89	0.309877	0.091613	0.000718408	0.00947521
ENSG00000136810	TXN	418.878	0.308957	0.101051	0.00223248	0.0193145
ENSG00000197943	PLCG2	323.735	0.308755	0.103751	0.00292116	0.0229093
ENSG00000089057	SLC23A2	228.823	0.307356	0.112653	0.00636547	0.0371908
ENSG00000049130	KITLG	205.841	0.307088	0.0819339	0.000178252	0.00402175
ENSG00000110906	KCTD10	435.894	0.306754	0.103606	0.00306861	0.0236074
ENSG00000157654	PALM2AKAP2	866.776	0.306509	0.106764	0.0040929	0.0279695
ENSG00000187024	PTRH1	64.999	0.305666	0.110304	0.00558627	0.0341066
ENSG00000185386	MAPK11	136.901	0.30532	0.103316	0.00312452	0.023862
ENSG00000188227	ZNF793	124.524	0.305244	0.10449	0.00348587	0.0254519
ENSG00000126522	ASL	164.099	0.304717	0.0871667	0.000472656	0.00735201
ENSG00000198478	SH3BGRL2	166.93	0.304094	0.115062	0.00822056	0.0437401
ENSG00000180879	SSR4	504.231	0.303482	0.107125	0.00461178	0.0301888
ENSG00000142798	HSPG2	6362.28	0.303161	0.105242	0.00396905	0.027515
ENSG00000111961	SASH1	615.667	0.302647	0.0960605	0.00162943	0.0158825
ENSG00000118263	KLF7	282.052	0.302181	0.109061	0.00559277	0.0341228
ENSG00000072042	RDH11	213.655	0.301084	0.0916584	0.00102035	0.0118479
ENSG00000114353	GNAI2	1705.4	0.300419	0.103102	0.00357052	0.0258155
ENSG00000065135	GNAI3	346.952	0.3002	0.0978638	0.00215839	0.0188477
ENSG00000211455	STK38L	361.251	0.300079	0.113432	0.00815832	0.0435501
ENSG00000214652	ZNF727	90.6612	0.299867	0.100697	0.00290212	0.0228305
ENSG00000092964	DPYSL2	803.377	0.299604	0.106993	0.00510655	0.0321378
ENSG00000186635	ARAP1	783.222	0.299575	0.0904103	0.000921363	0.0111283
ENSG00000212747	RTL8B	100.538	0.299298	0.110856	0.00693613	0.0394111
ENSG00000058272	PPP1R12A	1008.97	0.298969	0.0999581	0.00278123	0.0221864
ENSG00000188215	DCUN1D3	120.708	0.298868	0.11622	0.0101238	0.0499141
ENSG00000135862	LAMC1	2494.51	0.298738	0.0830868	0.000323774	0.00573344
ENSG00000071073	MGAT4A	170.214	0.298209	0.115428	0.00978009	0.048884
ENSG00000067167	TRAM1	862.196	0.297851	0.0887433	0.000789879	0.0099881
ENSG00000112562	SMOC2	1509.69	0.296708	0.113087	0.00869757	0.0454005
ENSG00000131831	RAI2	154.104	0.295849	0.0976287	0.00244275	0.0205305
ENSG00000147526	TACC1	1187.7	0.29511	0.105157	0.00501006	0.0317781
ENSG00000177879	AP3S1	328.596	0.295089	0.113848	0.00954328	0.0481555
ENSG00000167925	GHDC	146.765	0.295088	0.100524	0.00332994	0.0248222
ENSG00000188191	PRKAR1B	148.675	0.294709	0.0836152	0.000424153	0.00684924
ENSG00000118855	MFSD1	311.731	0.293945	0.0951829	0.00201362	0.0180444
ENSG00000137720	C11orf1	64.9253	0.293865	0.112292	0.00887143	0.0460109
ENSG00000100300	TSPO	514.809	0.29294	0.0616022	1.98096e-06	0.000288201
ENSG00000164221	CCDC112	100.41	0.292564	0.104992	0.00532764	0.0330195
ENSG00000152583	SPARCL1	5343.62	0.292439	0.107565	0.00655331	0.0379269
ENSG00000158195	WASF2	1040.02	0.292274	0.095907	0.00230774	0.0197636
ENSG00000142102	PGGHG	215.116	0.292209	0.112345	0.00929516	0.0474745
ENSG00000130787	HIP1R	232.428	0.292128	0.0967691	0.00253763	0.0210628
ENSG00000142875	PRKACB	203.422	0.290901	0.0906035	0.00132412	0.0139134
ENSG00000158691	ZSCAN12	53.8118	0.290588	0.112278	0.00965009	0.0485382
ENSG00000171314	PGAM1	808.539	0.290458	0.0935786	0.00190995	0.0174305
ENSG00000104765	BNIP3L	484.548	0.290314	0.112606	0.00993343	0.0492901
ENSG00000172757	CFL1	1643.77	0.289895	0.108803	0.00771236	0.0419835
ENSG00000149503	INCENP	111.223	0.289893	0.101661	0.00435034	0.0291208
ENSG00000130309	COLGALT1	538.466	0.289564	0.0975028	0.00297994	0.0231862
ENSG00000151491	EPS8	546.249	0.289552	0.108932	0.00785801	0.0424772
ENSG00000116141	MARK1	116.857	0.288392	0.10833	0.00776415	0.0421493
ENSG00000138449	SLC40A1	1963.56	0.287982	0.0726357	7.34751e-05	0.00239691
ENSG00000149084	HSD17B12	677.156	0.287479	0.0712809	5.50592e-05	0.00195
ENSG00000123243	ITIH5	955.952	0.284896	0.108453	0.00861665	0.0451238
ENSG00000115756	HPCAL1	250.811	0.2838	0.0888663	0.00140532	0.0144757
ENSG00000154258	ABCA9	471.674	0.283327	0.105823	0.00742029	0.0410471
ENSG00000108187	PBLD	67.8424	0.28327	0.084538	0.000805787	0.010146
ENSG00000245680	ZNF585B	174.517	0.283233	0.101088	0.0050811	0.0320117
ENSG00000074527	NTN4	368.455	0.281806	0.094785	0.00294799	0.0230384
ENSG00000005810	MYCBP2	707.455	0.281018	0.0817701	0.000588867	0.00834886
ENSG00000178202	POGLUT3	332.481	0.280204	0.0906194	0.00198751	0.0178826
ENSG00000166347	CYB5A	286.935	0.280066	0.0720031	0.000100391	0.00287369
ENSG00000164924	YWHAZ	2231.08	0.280054	0.0791199	0.000400715	0.00660883
ENSG00000177963	RIC8A	575.015	0.279837	0.0869982	0.00129727	0.0137286
ENSG00000103381	CPPED1	263.911	0.279473	0.0932849	0.00273624	0.0220325
ENSG00000026950	BTN3A1	296.894	0.278878	0.106831	0.00904224	0.0464784
ENSG00000127603	MACF1	2672.3	0.27879	0.0480593	6.59386e-09	8.37373e-06
ENSG00000073849	ST6GAL1	411.073	0.27834	0.102118	0.00641714	0.0373944
ENSG00000095380	NANS	151.774	0.278312	0.0964542	0.00390881	0.0273411
ENSG00000134851	TMEM165	320.65	0.278169	0.102545	0.00667477	0.0384437
ENSG00000116977	LGALS8	294.743	0.277613	0.10029	0.00563849	0.0342724
ENSG00000122642	FKBP9	1104.28	0.276708	0.0758362	0.00026351	0.00510342
ENSG00000184208	C22orf46	302.762	0.276128	0.0665406	3.32816e-05	0.00140318
ENSG00000196968	FUT11	170.476	0.27527	0.0687446	6.22169e-05	0.00211907
ENSG00000148158	SNX30	102.8	0.274889	0.0966611	0.00445729	0.029568
ENSG00000109452	INPP4B	461.214	0.273071	0.100397	0.00653009	0.037846
ENSG00000243335	KCTD7	225.69	0.273025	0.0877531	0.00186273	0.0171978
ENSG00000119139	TJP2	609.318	0.27235	0.0924112	0.00320717	0.0241745
ENSG00000136144	RCBTB1	246.658	0.271712	0.101659	0.00752285	0.0413826
ENSG00000123136	DDX39A	206.651	0.271532	0.0805979	0.000754502	0.00976194
ENSG00000149541	B3GAT3	135.52	0.27145	0.101998	0.00778318	0.0422214
ENSG00000142794	NBPF3	73.0339	0.2712	0.0952525	0.004411	0.0293595
ENSG00000117139	KDM5B	232.956	0.271101	0.0956371	0.00458704	0.0300712
ENSG00000072609	CHFR	217.018	0.269586	0.0896042	0.0026243	0.0214813
ENSG00000172292	CERS6	226.26	0.269472	0.0762997	0.00041281	0.00674573
ENSG00000172037	LAMB2	4218.3	0.269353	0.084866	0.00150426	0.0151183
ENSG00000068366	ACSL4	511.881	0.268955	0.096797	0.00546031	0.0335777
ENSG00000131724	IL13RA1	1060.94	0.268723	0.0780667	0.000576945	0.00823757
ENSG00000076356	PLXNA2	609.84	0.268176	0.0776201	0.000550319	0.00803295
ENSG00000196531	NACA	8025.39	0.267269	0.0937852	0.00437463	0.0291891
ENSG00000173706	HEG1	897.365	0.266583	0.0681313	9.12357e-05	0.00271251
ENSG00000198373	WWP2	440.178	0.266262	0.0820374	0.00117196	0.012904
ENSG00000126785	RHOJ	194.03	0.265846	0.0981472	0.0067558	0.0387206
ENSG00000074842	MYDGF	211.129	0.265576	0.0937813	0.00462771	0.0302604
ENSG00000117280	RAB29	148.774	0.265571	0.0901963	0.0032361	0.0243173
ENSG00000147862	NFIB	1513.71	0.265427	0.0626755	2.2862e-05	0.00115068
ENSG00000196208	GREB1	181.579	0.265034	0.0895464	0.003079	0.0236464
ENSG00000168282	MGAT2	175.752	0.264918	0.0969313	0.00627506	0.036832
ENSG00000125826	RBCK1	469.436	0.264634	0.0873111	0.00243798	0.0205182
ENSG00000131089	ARHGEF9	248.92	0.263295	0.0941661	0.00517278	0.0324627
ENSG00000023516	AKAP11	356.482	0.263192	0.080405	0.00106288	0.01216
ENSG00000134574	DDB2	177.884	0.262635	0.0970826	0.00682484	0.0389781
ENSG00000087074	PPP1R15A	666.206	0.262623	0.0989219	0.00793441	0.0427472
ENSG00000166341	DCHS1	447.996	0.26187	0.0993094	0.00836645	0.0443052
ENSG00000124357	NAGK	542.175	0.261804	0.0883083	0.00303023	0.023444
ENSG00000175899	A2M	5746.69	0.261084	0.0894423	0.00351125	0.0255323
ENSG00000221923	ZNF880	63.6749	0.260792	0.094239	0.00565141	0.0343021
ENSG00000049449	RCN1	625.554	0.2604	0.0916479	0.00449291	0.0296729
ENSG00000164323	CFAP97	194.502	0.260223	0.0973393	0.00750944	0.0413217
ENSG00000169871	TRIM56	1070.69	0.259412	0.0911157	0.00441243	0.0293595
ENSG00000163945	UVSSA	362.818	0.25933	0.0874953	0.0030374	0.0234697
ENSG00000094975	SUCO	152.376	0.258306	0.088473	0.00350473	0.0255262
ENSG00000197056	ZMYM1	83.4847	0.258051	0.0986464	0.00889866	0.0460377
ENSG00000183828	NUDT14	172	0.257809	0.0882286	0.00347734	0.025419
ENSG00000004700	RECQL	344.448	0.257113	0.0569064	6.23775e-06	0.000521239
ENSG00000104870	FCGRT	1015.41	0.255738	0.0792728	0.00125509	0.0134748
ENSG00000284916	PSME1	849.661	0.255549	0.0710729	0.000323653	0.00573344
ENSG00000146416	AIG1	434.425	0.255363	0.0682991	0.000184837	0.00411491
ENSG00000102977	ACD	76.8364	0.255212	0.0964121	0.00811874	0.0434676
ENSG00000197757	HOXC6	208.553	0.25515	0.0743848	0.000603275	0.00845204
[truncated: 1,614 more rows]
