# Supplementary material for: FSHD muscle shows perturbation in fibroadipogenic progenitor cells, mitochondrial function and alternative splicing independently of inflammation
Source: Hum Mol Genet. 2023 Oct 19;33(2):182–97. doi: 10.1093/hmg/ddad175 (PMC10772042; doi:10.1093/hmg/ddad175)
Supplement: Engquist_et_al_2023_Supplementary_Table_2_ddad175 [file engquist_et_al_2023_supplementary_table_2_ddad175.xlsx]

## Sheet: TIRMneg_Ctrl_DTU_DTE
Supplementary Table 2: Differential transcript usage and expression between TIRM– and Control, and TIRM+ and Control samples
Differential transcript usage and expression between TIRM− and Control samples
HGNC Symbol	Ensembl ID	Ensembl transcript ID	DTU adjusted p-value	DTE adjusted p-value
ULK3	ENSG00000140474	ENST00000440863	1.99903e-17	2.02642e-11
ULK3	ENSG00000140474	ENST00000561725	1.99903e-17	0.00376971
ULK3	ENSG00000140474	ENST00000569437	1.99903e-17	5.72976e-10
ULK3	ENSG00000140474	ENST00000568718	1.99903e-17	1
ADH1B	ENSG00000196616	ENST00000305046	8.41736e-08	0.00103332
ADH1B	ENSG00000196616	ENST00000506651	8.41736e-08	1
ADH1B	ENSG00000196616	ENST00000625860	8.41736e-08	2.22887e-06
ADH1B	ENSG00000196616	ENST00000639454	8.41736e-08	1
RFX5	ENSG00000143390	ENST00000452671	0.000141835	0.452714
RFX5	ENSG00000143390	ENST00000475144	0.000141835	1
RFX5	ENSG00000143390	ENST00000478564	0.000141835	0.201185
RFX5	ENSG00000143390	ENST00000412774	0.000141835	2.21997e-05
ENDOV	ENSG00000173818	ENST00000520537	0.000320204	1
ENDOV	ENSG00000173818	ENST00000520484	0.000320204	7.16624e-07
ENDOV	ENSG00000173818	ENST00000518137	0.000320204	1
ENDOV	ENSG00000173818	ENST00000520367	0.000320204	1
ENDOV	ENSG00000173818	ENST00000522751	0.000320204	1
ENDOV	ENSG00000173818	ENST00000521847	0.000320204	1
ENDOV	ENSG00000173818	ENST00000518901	0.000320204	1
ENDOV	ENSG00000173818	ENST00000523165	0.000320204	1
POLR2M	ENSG00000255529	ENST00000299638	0.000339992	0
POLR2M	ENSG00000255529	ENST00000649091	0.000339992	0
EIF3E	ENSG00000104408	ENST00000676706	0.000339992	0.876758
EIF3E	ENSG00000104408	ENST00000521297	0.000339992	1
EIF3E	ENSG00000104408	ENST00000676698	0.000339992	1
EIF3E	ENSG00000104408	ENST00000519030	0.000339992	9.84793e-05
PFKL	ENSG00000141959	ENST00000349048	0.000966384	0
PFKL	ENSG00000141959	ENST00000467315	0.000966384	0
SH3BGR	ENSG00000185437	ENST00000380634	0.000966384	0
SH3BGR	ENSG00000185437	ENST00000333634	0.000966384	0
NISCH	ENSG00000010322	ENST00000479054	0.00143483	1.75136e-05
NISCH	ENSG00000010322	ENST00000345716	0.00143483	1
NISCH	ENSG00000010322	ENST00000488380	0.00143483	1
NISCH	ENSG00000010322	ENST00000420808	0.00143483	1
NISCH	ENSG00000010322	ENST00000460759	0.00143483	1
PRKAG3	ENSG00000115592	ENST00000439262	0.00143483	0.119279
PRKAG3	ENSG00000115592	ENST00000233944	0.00143483	0.0028442
PRKAG3	ENSG00000115592	ENST00000490971	0.00143483	1
PRKAG3	ENSG00000115592	ENST00000430489	0.00143483	1
COL7A1	ENSG00000114270	ENST00000465238	0.00149309	0.00164565
COL7A1	ENSG00000114270	ENST00000487017	0.00149309	1
COL7A1	ENSG00000114270	ENST00000328333	0.00149309	1
COL7A1	ENSG00000114270	ENST00000681320	0.00149309	1
COL7A1	ENSG00000114270	ENST00000466591	0.00149309	0.115911
COL7A1	ENSG00000114270	ENST00000459756	0.00149309	1
HEXA	ENSG00000213614	ENST00000268097	0.00186739	1
HEXA	ENSG00000213614	ENST00000567411	0.00186739	1
HEXA	ENSG00000213614	ENST00000566304	0.00186739	5.86295e-06
HEXA	ENSG00000213614	ENST00000567159	0.00186739	1
MDK	ENSG00000110492	ENST00000405308	0.00225646	0.000115393
MDK	ENSG00000110492	ENST00000490240	0.00225646	1
MDK	ENSG00000110492	ENST00000395566	0.00225646	0.0881716
MECOM	ENSG00000085276	ENST00000651503	0.00264216	0.575502
MECOM	ENSG00000085276	ENST00000264674	0.00264216	1
MECOM	ENSG00000085276	ENST00000628990	0.00264216	0.000110681
MTHFSD	ENSG00000103248	ENST00000360900	0.0035576	1
MTHFSD	ENSG00000103248	ENST00000543303	0.0035576	0.0316641
MTHFSD	ENSG00000103248	ENST00000381214	0.0035576	0.0439237
MTHFSD	ENSG00000103248	ENST00000562096	0.0035576	1
SLC25A32	ENSG00000164933	ENST00000297578	0.00366154	1
SLC25A32	ENSG00000164933	ENST00000523256	0.00366154	0.340069
SLC25A32	ENSG00000164933	ENST00000521645	0.00366154	0.00824985
COA8	ENSG00000256053	ENST00000409074	0.00366154	1
COA8	ENSG00000256053	ENST00000554625	0.00366154	0.000110707
COA8	ENSG00000256053	ENST00000489117	0.00366154	1
GATAD2A	ENSG00000167491	ENST00000417582	0.00366154	1
GATAD2A	ENSG00000167491	ENST00000683918	0.00366154	0.0295003
GATAD2A	ENSG00000167491	ENST00000404158	0.00366154	0.991372
GATAD2A	ENSG00000167491	ENST00000418032	0.00366154	1
GATAD2A	ENSG00000167491	ENST00000473184	0.00366154	1
PITPNM1	ENSG00000110697	ENST00000356404	0.00366154	1
PITPNM1	ENSG00000110697	ENST00000436757	0.00366154	1
PITPNM1	ENSG00000110697	ENST00000527370	0.00366154	1
PITPNM1	ENSG00000110697	ENST00000524901	0.00366154	1
PITPNM1	ENSG00000110697	ENST00000527103	0.00366154	0.00010371
RPS2	ENSG00000140988	ENST00000343262	0.00447644	0
RPS2	ENSG00000140988	ENST00000527302	0.00447644	0
CAND1	ENSG00000111530	ENST00000545606	0.00447644	1
CAND1	ENSG00000111530	ENST00000541058	0.00447644	0.0272249
CAND1	ENSG00000111530	ENST00000539109	0.00447644	0.193132
CAND1	ENSG00000111530	ENST00000540319	0.00447644	1
CAND1	ENSG00000111530	ENST00000544619	0.00447644	1
GOSR1	ENSG00000108587	ENST00000225724	0.00524324	1
GOSR1	ENSG00000108587	ENST00000451249	0.00524324	1
GOSR1	ENSG00000108587	ENST00000467337	0.00524324	0.0102948
GOSR1	ENSG00000108587	ENST00000414833	0.00524324	1
JPT1	ENSG00000189159	ENST00000409753	0.00524324	1
JPT1	ENSG00000189159	ENST00000470924	0.00524324	1
JPT1	ENSG00000189159	ENST00000481647	0.00524324	0.410178
JPT1	ENSG00000189159	ENST00000581874	0.00524324	0.0272384
GLRB	ENSG00000109738	ENST00000264428	0.00715843	0.024581
GLRB	ENSG00000109738	ENST00000509282	0.00715843	0.00608762
GLRB	ENSG00000109738	ENST00000541722	0.00715843	1
PANK4	ENSG00000273494	ENST00000615291	0.00764795	0.000594723
PANK4	ENSG00000273494	ENST00000626423	0.00764795	1
PANK4	ENSG00000273494	ENST00000625442	0.00764795	1
PANK4	ENSG00000273494	ENST00000628707	0.00764795	1
PANK4	ENSG00000273494	ENST00000629208	0.00764795	1
PANK4	ENSG00000273494	ENST00000629645	0.00764795	1
NFATC1	ENSG00000131196	ENST00000253506	0.00764795	1
NFATC1	ENSG00000131196	ENST00000427363	0.00764795	0.11427
NFATC1	ENSG00000131196	ENST00000318065	0.00764795	1
NFATC1	ENSG00000131196	ENST00000592223	0.00764795	1
NFATC1	ENSG00000131196	ENST00000329101	0.00764795	0.0318446
NFATC1	ENSG00000131196	ENST00000590172	0.00764795	1
NFATC1	ENSG00000131196	ENST00000545796	0.00764795	1
DDR1	ENSG00000204580	ENST00000412274	0.00785557	1
DDR1	ENSG00000204580	ENST00000506573	0.00785557	1
DDR1	ENSG00000204580	ENST00000428153	0.00785557	0.00195181
DDR1	ENSG00000204580	ENST00000508472	0.00785557	1
DDR1	ENSG00000204580	ENST00000507533	0.00785557	1
DDR1	ENSG00000204580	ENST00000514534	0.00785557	1
NTAN1	ENSG00000275779	ENST00000620176	0.00982153	1
NTAN1	ENSG00000275779	ENST00000615632	0.00982153	0.00639154
NTAN1	ENSG00000275779	ENST00000614882	0.00982153	1
MT1M	ENSG00000205364	ENST00000379818	0.010688	0
MT1M	ENSG00000205364	ENST00000570233	0.010688	0
RO60	ENSG00000116747	ENST00000400968	0.010688	1
RO60	ENSG00000116747	ENST00000432079	0.010688	1
RO60	ENSG00000116747	ENST00000460715	0.010688	1
RO60	ENSG00000116747	ENST00000367446	0.010688	0.00095422
ARL1	ENSG00000120805	ENST00000261636	0.0113123	1
ARL1	ENSG00000120805	ENST00000539055	0.0113123	1
ARL1	ENSG00000120805	ENST00000536227	0.0113123	1
ARL1	ENSG00000120805	ENST00000551828	0.0113123	0.00248328
ARL1	ENSG00000120805	ENST00000549283	0.0113123	1
RELB	ENSG00000104856	ENST00000221452	0.0127825	0
RELB	ENSG00000104856	ENST00000625761	0.0127825	0
ANKRD49	ENSG00000168876	ENST00000544612	0.0130019	0.0798844
ANKRD49	ENSG00000168876	ENST00000534911	0.0130019	1
ANKRD49	ENSG00000168876	ENST00000544253	0.0130019	1
ANKRD49	ENSG00000168876	ENST00000302755	0.0130019	0.0511621
COMMD2	ENSG00000114744	ENST00000473414	0.0141968	1
COMMD2	ENSG00000114744	ENST00000491617	0.0141968	1
COMMD2	ENSG00000114744	ENST00000463077	0.0141968	1
COMMD2	ENSG00000114744	ENST00000483708	0.0141968	1
COMMD2	ENSG00000114744	ENST00000469896	0.0141968	0.0014568
COMMD2	ENSG00000114744	ENST00000490008	0.0141968	1
NUP42	ENSG00000136243	ENST00000258742	0.0152381	1
NUP42	ENSG00000136243	ENST00000485250	0.0152381	1
NUP42	ENSG00000136243	ENST00000497500	0.0152381	1
NUP42	ENSG00000136243	ENST00000410002	0.0152381	0.390295
NUP42	ENSG00000136243	ENST00000477844	0.0152381	1
NUP42	ENSG00000136243	ENST00000489145	0.0152381	0.352319
LARP7	ENSG00000174720	ENST00000344442	0.0155511	0.637628
LARP7	ENSG00000174720	ENST00000505034	0.0155511	0.362948
LARP7	ENSG00000174720	ENST00000324052	0.0155511	0.103173
ZBTB46	ENSG00000130584	ENST00000245663	0.0157513	0.029402
ZBTB46	ENSG00000130584	ENST00000650966	0.0157513	1
ZBTB46	ENSG00000130584	ENST00000395104	0.0157513	0.413418
PPP1R12A	ENSG00000058272	ENST00000450142	0.0157513	1
PPP1R12A	ENSG00000058272	ENST00000550299	0.0157513	1
PPP1R12A	ENSG00000058272	ENST00000551781	0.0157513	0.000535604
PPP1R12A	ENSG00000058272	ENST00000650220	0.0157513	1
F3	ENSG00000117525	ENST00000334047	0.0157513	1
F3	ENSG00000117525	ENST00000370207	0.0157513	1
F3	ENSG00000117525	ENST00000478217	0.0157513	0.0601176
F3	ENSG00000117525	ENST00000480356	0.0157513	1
LTBP4	ENSG00000090006	ENST00000396819	0.0157513	1
LTBP4	ENSG00000090006	ENST00000243562	0.0157513	0.00116713
LTBP4	ENSG00000090006	ENST00000595118	0.0157513	1
LPL	ENSG00000175445	ENST00000650287	0.0169088	0
LPL	ENSG00000175445	ENST00000650478	0.0169088	0
PPP1CC	ENSG00000186298	ENST00000335007	0.0192815	0
PPP1CC	ENSG00000186298	ENST00000620030	0.0192815	0
XAF1	ENSG00000132530	ENST00000573760	0.0250079	1
XAF1	ENSG00000132530	ENST00000361842	0.0250079	1
XAF1	ENSG00000132530	ENST00000572107	0.0250079	1
XAF1	ENSG00000132530	ENST00000572495	0.0250079	0.00126105
FAM214A	ENSG00000047346	ENST00000568871	0.0250079	1
FAM214A	ENSG00000047346	ENST00000261844	0.0250079	0.000917632
FAM214A	ENSG00000047346	ENST00000534964	0.0250079	1
FAM214A	ENSG00000047346	ENST00000619572	0.0250079	1
FAM214A	ENSG00000047346	ENST00000566948	0.0250079	1
FAM214A	ENSG00000047346	ENST00000562351	0.0250079	1
SETD4	ENSG00000185917	ENST00000399215	0.0253891	1
SETD4	ENSG00000185917	ENST00000399212	0.0253891	1
SETD4	ENSG00000185917	ENST00000332131	0.0253891	1
SETD4	ENSG00000185917	ENST00000469482	0.0253891	1
SETD4	ENSG00000185917	ENST00000399205	0.0253891	1
SETD4	ENSG00000185917	ENST00000399208	0.0253891	0.301301
SETD4	ENSG00000185917	ENST00000429161	0.0253891	1
SETD4	ENSG00000185917	ENST00000446166	0.0253891	1
C11orf58	ENSG00000110696	ENST00000228136	0.0253891	1
C11orf58	ENSG00000110696	ENST00000524439	0.0253891	0.10123
C11orf58	ENSG00000110696	ENST00000528634	0.0253891	0.713925
C11orf58	ENSG00000110696	ENST00000525684	0.0253891	1
NFS1	ENSG00000244005	ENST00000498084	0.0253891	0.00230486
NFS1	ENSG00000244005	ENST00000397425	0.0253891	1
NFS1	ENSG00000244005	ENST00000421540	0.0253891	1
KCNT1	ENSG00000107147	ENST00000675090	0.0253891	1
KCNT1	ENSG00000107147	ENST00000675399	0.0253891	0.00578104
KCNT1	ENSG00000107147	ENST00000676421	0.0253891	1
KCNT1	ENSG00000107147	ENST00000490363	0.0253891	1
KCNT1	ENSG00000107147	ENST00000475008	0.0253891	1
PCSK6	ENSG00000140479	ENST00000676598	0.0253891	1
PCSK6	ENSG00000140479	ENST00000398185	0.0253891	1
PCSK6	ENSG00000140479	ENST00000611716	0.0253891	0.891487
PCSK6	ENSG00000140479	ENST00000618548	0.0253891	0.12411
UBE2E3	ENSG00000170035	ENST00000602959	0.025611	0.0193591
UBE2E3	ENSG00000170035	ENST00000410062	0.025611	1
UBE2E3	ENSG00000170035	ENST00000392415	0.025611	1
SESN1	ENSG00000080546	ENST00000356644	0.030452	0.00261565
SESN1	ENSG00000080546	ENST00000520364	0.030452	1
SESN1	ENSG00000080546	ENST00000368971	0.030452	1
SESN1	ENSG00000080546	ENST00000523632	0.030452	1
EPB41L1	ENSG00000088367	ENST00000202028	0.030452	1
EPB41L1	ENSG00000088367	ENST00000441639	0.030452	0.0338399
EPB41L1	ENSG00000088367	ENST00000628415	0.030452	1
EPB41L1	ENSG00000088367	ENST00000338074	0.030452	1
EPB41L1	ENSG00000088367	ENST00000373945	0.030452	1
EPB41L1	ENSG00000088367	ENST00000451082	0.030452	1
CCDC91	ENSG00000123106	ENST00000539107	0.0307238	1
CCDC91	ENSG00000123106	ENST00000544649	0.0307238	1
CCDC91	ENSG00000123106	ENST00000535212	0.0307238	0.00197581
CCDC91	ENSG00000123106	ENST00000543019	0.0307238	1
CCDC91	ENSG00000123106	ENST00000381259	0.0307238	1
TRAPPC12	ENSG00000274891	ENST00000618133	0.0316417	0.0512134
TRAPPC12	ENSG00000274891	ENST00000627360	0.0316417	1
TRAPPC12	ENSG00000274891	ENST00000630734	0.0316417	1
TRAPPC12	ENSG00000274891	ENST00000631737	0.0316417	1
CDK9	ENSG00000136807	ENST00000421939	0.0324993	1
CDK9	ENSG00000136807	ENST00000373264	0.0324993	1
CDK9	ENSG00000136807	ENST00000480353	0.0324993	0.150475
CDK9	ENSG00000136807	ENST00000491521	0.0324993	1
CTDSP1	ENSG00000144579	ENST00000273062	0.0331449	1
CTDSP1	ENSG00000144579	ENST00000497677	0.0331449	1
CTDSP1	ENSG00000144579	ENST00000488627	0.0331449	0.00380341
TRIM8	ENSG00000171206	ENST00000643721	0.0344809	0
TRIM8	ENSG00000171206	ENST00000487927	0.0344809	0
IL15RA	ENSG00000134470	ENST00000435171	0.0350885	1
IL15RA	ENSG00000134470	ENST00000379977	0.0350885	1
IL15RA	ENSG00000134470	ENST00000534292	0.0350885	1
IL15RA	ENSG00000134470	ENST00000532948	0.0350885	1
IL15RA	ENSG00000134470	ENST00000447291	0.0350885	1
IL15RA	ENSG00000134470	ENST00000525219	0.0350885	0.0606529
SNX3	ENSG00000112335	ENST00000230085	0.0371542	0
SNX3	ENSG00000112335	ENST00000426155	0.0371542	0
DYNC1I2	ENSG00000077380	ENST00000340296	0.0371542	0
DYNC1I2	ENSG00000077380	ENST00000409197	0.0371542	0
PDZD2	ENSG00000133401	ENST00000515115	0.0377845	0.00192694
PDZD2	ENSG00000133401	ENST00000438447	0.0377845	1
PDZD2	ENSG00000133401	ENST00000502489	0.0377845	1
PDZD2	ENSG00000133401	ENST00000513490	0.0377845	1
FBH1	ENSG00000134452	ENST00000362091	0.0403882	1
FBH1	ENSG00000134452	ENST00000470089	0.0403882	1
FBH1	ENSG00000134452	ENST00000496013	0.0403882	0.0155699
FBXL5	ENSG00000118564	ENST00000341285	0.0406655	1
FBXL5	ENSG00000118564	ENST00000513163	0.0406655	0.00854833
FBXL5	ENSG00000118564	ENST00000412094	0.0406655	1
CLPP	ENSG00000125656	ENST00000245816	0.0406655	1
CLPP	ENSG00000125656	ENST00000596149	0.0406655	1
CLPP	ENSG00000125656	ENST00000596605	0.0406655	1
CLPP	ENSG00000125656	ENST00000646643	0.0406655	0.0204724
CDK4	ENSG00000135446	ENST00000257904	0.0414387	1
CDK4	ENSG00000135446	ENST00000553237	0.0414387	1
CDK4	ENSG00000135446	ENST00000546489	0.0414387	1
CDK4	ENSG00000135446	ENST00000551888	0.0414387	1
CDK4	ENSG00000135446	ENST00000547853	0.0414387	0.0221935
SLC43A1	ENSG00000149150	ENST00000278426	0.0414387	1
SLC43A1	ENSG00000149150	ENST00000528450	0.0414387	0.013665
SLC43A1	ENSG00000149150	ENST00000529452	0.0414387	1
SLC43A1	ENSG00000149150	ENST00000524995	0.0414387	1
MYH14	ENSG00000105357	ENST00000596571	0.0414387	1
MYH14	ENSG00000105357	ENST00000425460	0.0414387	1
MYH14	ENSG00000105357	ENST00000376970	0.0414387	0.0161672
MBP	ENSG00000197971	ENST00000355994	0.0419665	1
MBP	ENSG00000197971	ENST00000397865	0.0419665	1
MBP	ENSG00000197971	ENST00000397860	0.0419665	1
MBP	ENSG00000197971	ENST00000581878	0.0419665	0.00532668
MBP	ENSG00000197971	ENST00000495162	0.0419665	1
UBA3	ENSG00000144744	ENST00000361055	0.0419665	0.0394273
UBA3	ENSG00000144744	ENST00000630585	0.0419665	0.586711
UBA3	ENSG00000144744	ENST00000631029	0.0419665	0.574735
SMARCAL1	ENSG00000138375	ENST00000430374	0.0419665	1
SMARCAL1	ENSG00000138375	ENST00000357276	0.0419665	1
SMARCAL1	ENSG00000138375	ENST00000358207	0.0419665	0.0232557
SMARCAL1	ENSG00000138375	ENST00000496037	0.0419665	1
CNGA1	ENSG00000198515	ENST00000514170	0.0430876	0.0643488
CNGA1	ENSG00000198515	ENST00000420489	0.0430876	1
CNGA1	ENSG00000198515	ENST00000513178	0.0430876	1
PEX10	ENSG00000157911	ENST00000447513	0.0447977	0
PEX10	ENSG00000157911	ENST00000507596	0.0447977	0
ELK1	ENSG00000126767	ENST00000247161	0.0447977	1
ELK1	ENSG00000126767	ENST00000376983	0.0447977	0.550279
ELK1	ENSG00000126767	ENST00000343894	0.0447977	0.164058
N4BP1	ENSG00000102921	ENST00000262384	0.0447977	1
N4BP1	ENSG00000102921	ENST00000565423	0.0447977	0.00843687
N4BP1	ENSG00000102921	ENST00000569027	0.0447977	1
N4BP1	ENSG00000102921	ENST00000564124	0.0447977	1
UVRAG	ENSG00000198382	ENST00000356136	0.0447977	1
UVRAG	ENSG00000198382	ENST00000528420	0.0447977	1
UVRAG	ENSG00000198382	ENST00000531818	0.0447977	1
UVRAG	ENSG00000198382	ENST00000532130	0.0447977	1
ARF5	ENSG00000004059	ENST00000000233	0.0447977	0
ARF5	ENSG00000004059	ENST00000489673	0.0447977	0
ZNF880	ENSG00000221923	ENST00000424032	0.0447977	0.271482
ZNF880	ENSG00000221923	ENST00000600321	0.0447977	1
ZNF880	ENSG00000221923	ENST00000344085	0.0447977	1
ZNF880	ENSG00000221923	ENST00000597976	0.0447977	1
ZNF880	ENSG00000221923	ENST00000422689	0.0447977	1
POLR1C	ENSG00000171453	ENST00000642195	0.0447977	1
POLR1C	ENSG00000171453	ENST00000304004	0.0447977	1
POLR1C	ENSG00000171453	ENST00000488601	0.0447977	1
POLR1C	ENSG00000171453	ENST00000423780	0.0447977	0.00258444
C2CD2L	ENSG00000172375	ENST00000527854	0.0447977	1
C2CD2L	ENSG00000172375	ENST00000648610	0.0447977	0.351857
C2CD2L	ENSG00000172375	ENST00000336702	0.0447977	0.268347
C2CD2L	ENSG00000172375	ENST00000528586	0.0447977	1

## Sheet: TIRMpos_Ctrl_DTU_DTE
Supplementary Table 2: Differential transcript usage and expression between TIRM– and Control, and TIRM+ and Control samples
Differential transcript usage and expression between TIRM+ and Control samples
HGNC Symbol	Ensembl ID	Ensembl transcript ID	DTU adjusted p-value	DTE adjusted p-value
ULK3	ENSG00000140474	ENST00000440863	1.40661e-18	2.81895e-11
ULK3	ENSG00000140474	ENST00000561725	1.40661e-18	0.00123377
ULK3	ENSG00000140474	ENST00000569437	1.40661e-18	1.38967e-11
ULK3	ENSG00000140474	ENST00000568718	1.40661e-18	1
ADH1B	ENSG00000196616	ENST00000305046	3.79843e-10	4.32388e-06
ADH1B	ENSG00000196616	ENST00000506651	3.79843e-10	1
ADH1B	ENSG00000196616	ENST00000625860	3.79843e-10	3.15262e-07
ADH1B	ENSG00000196616	ENST00000639454	3.79843e-10	0.415717
POLR1C	ENSG00000171453	ENST00000642195	2.7914e-06	0.280177
POLR1C	ENSG00000171453	ENST00000304004	2.7914e-06	1
POLR1C	ENSG00000171453	ENST00000488601	2.7914e-06	1
POLR1C	ENSG00000171453	ENST00000423780	2.7914e-06	3.56666e-09
SAMD4A	ENSG00000020577	ENST00000673751	8.2049e-05	1
SAMD4A	ENSG00000020577	ENST00000392067	8.2049e-05	0.0466144
SAMD4A	ENSG00000020577	ENST00000631086	8.2049e-05	1
SAMD4A	ENSG00000020577	ENST00000556069	8.2049e-05	1
SAMD4A	ENSG00000020577	ENST00000555719	8.2049e-05	3.08727e-06
RELB	ENSG00000104856	ENST00000221452	0.000823382	0
RELB	ENSG00000104856	ENST00000625761	0.000823382	0
MDK	ENSG00000110492	ENST00000405308	0.000823382	3.07308e-05
MDK	ENSG00000110492	ENST00000490240	0.000823382	0.451565
MDK	ENSG00000110492	ENST00000395566	0.000823382	0.0157541
XAF1	ENSG00000132530	ENST00000573760	0.00122329	1
XAF1	ENSG00000132530	ENST00000361842	0.00122329	1
XAF1	ENSG00000132530	ENST00000572107	0.00122329	1
XAF1	ENSG00000132530	ENST00000572495	0.00122329	4.67149e-06
ACTB	ENSG00000075624	ENST00000646664	0.00122329	8.75306e-06
ACTB	ENSG00000075624	ENST00000425660	0.00122329	0.348902
ACTB	ENSG00000075624	ENST00000462494	0.00122329	0.947216
ACTB	ENSG00000075624	ENST00000645025	0.00122329	0.265312
ACTG1	ENSG00000184009	ENST00000573283	0.0014142	0.0137499
ACTG1	ENSG00000184009	ENST00000576214	0.0014142	1
ACTG1	ENSG00000184009	ENST00000679535	0.0014142	9.46917e-05
CAMLG	ENSG00000164615	ENST00000678771	0.00172723	1
CAMLG	ENSG00000164615	ENST00000677273	0.00172723	4.35184e-05
CAMLG	ENSG00000164615	ENST00000297156	0.00172723	1
CAMLG	ENSG00000164615	ENST00000514518	0.00172723	1
TMEM18	ENSG00000151353	ENST00000281017	0.00187127	1
TMEM18	ENSG00000151353	ENST00000432667	0.00187127	1
TMEM18	ENSG00000151353	ENST00000477202	0.00187127	1
TMEM18	ENSG00000151353	ENST00000405941	0.00187127	0.00121303
TMEM18	ENSG00000151353	ENST00000355654	0.00187127	1
OAF	ENSG00000184232	ENST00000328965	0.00242326	1
OAF	ENSG00000184232	ENST00000531220	0.00242326	3.6173e-05
OAF	ENSG00000184232	ENST00000534735	0.00242326	1
GPNMB	ENSG00000136235	ENST00000258733	0.00242326	0.392931
GPNMB	ENSG00000136235	ENST00000381990	0.00242326	0.187146
GPNMB	ENSG00000136235	ENST00000468723	0.00242326	0.000981613
PEX10	ENSG00000157911	ENST00000447513	0.00337699	0
PEX10	ENSG00000157911	ENST00000507596	0.00337699	0
HLA-F	ENSG00000234487	ENST00000376844	0.0035504	0.0955476
HLA-F	ENSG00000234487	ENST00000490874	0.0035504	1
HLA-F	ENSG00000234487	ENST00000622145	0.0035504	0.000711705
MAPK12	ENSG00000188130	ENST00000215659	0.0035504	0
MAPK12	ENSG00000188130	ENST00000395780	0.0035504	0
COPS6	ENSG00000168090	ENST00000303904	0.0035504	1
COPS6	ENSG00000168090	ENST00000418625	0.0035504	8.1995e-05
COPS6	ENSG00000168090	ENST00000496358	0.0035504	1
DDB2	ENSG00000134574	ENST00000622878	0.0035504	1
DDB2	ENSG00000134574	ENST00000256996	0.0035504	1
DDB2	ENSG00000134574	ENST00000615695	0.0035504	1
DDB2	ENSG00000134574	ENST00000614394	0.0035504	1
DDB2	ENSG00000134574	ENST00000614884	0.0035504	5.654e-05
GATAD2A	ENSG00000167491	ENST00000417582	0.0035504	1
GATAD2A	ENSG00000167491	ENST00000683918	0.0035504	0.00963776
GATAD2A	ENSG00000167491	ENST00000404158	0.0035504	0.538392
GATAD2A	ENSG00000167491	ENST00000418032	0.0035504	1
GATAD2A	ENSG00000167491	ENST00000473184	0.0035504	1
COL7A1	ENSG00000114270	ENST00000465238	0.00398968	0.00111819
COL7A1	ENSG00000114270	ENST00000487017	0.00398968	1
COL7A1	ENSG00000114270	ENST00000328333	0.00398968	1
COL7A1	ENSG00000114270	ENST00000681320	0.00398968	1
COL7A1	ENSG00000114270	ENST00000466591	0.00398968	0.205938
COL7A1	ENSG00000114270	ENST00000459756	0.00398968	1
EPB41L1	ENSG00000088367	ENST00000202028	0.00557726	1
EPB41L1	ENSG00000088367	ENST00000441639	0.00557726	0.00243141
EPB41L1	ENSG00000088367	ENST00000628415	0.00557726	1
EPB41L1	ENSG00000088367	ENST00000338074	0.00557726	1
EPB41L1	ENSG00000088367	ENST00000373945	0.00557726	1
EPB41L1	ENSG00000088367	ENST00000451082	0.00557726	1
SEC22C	ENSG00000093183	ENST00000451653	0.00557726	0.0575628
SEC22C	ENSG00000093183	ENST00000264454	0.00557726	0.0210608
SEC22C	ENSG00000093183	ENST00000273156	0.00557726	1
SEC22C	ENSG00000093183	ENST00000417572	0.00557726	1
HM13	ENSG00000101294	ENST00000674240	0.00671503	0.786312
HM13	ENSG00000101294	ENST00000340852	0.00671503	0.00011935
HM13	ENSG00000101294	ENST00000398174	0.00671503	1
HM13	ENSG00000101294	ENST00000474466	0.00671503	1
HM13	ENSG00000101294	ENST00000468559	0.00671503	1
SESN1	ENSG00000080546	ENST00000356644	0.00671503	0.000263901
SESN1	ENSG00000080546	ENST00000520364	0.00671503	1
SESN1	ENSG00000080546	ENST00000368971	0.00671503	0.261149
SESN1	ENSG00000080546	ENST00000523632	0.00671503	1
TRIM8	ENSG00000171206	ENST00000643721	0.00671503	0
TRIM8	ENSG00000171206	ENST00000487927	0.00671503	0
SPSB3	ENSG00000162032	ENST00000566339	0.00671503	0
SPSB3	ENSG00000162032	ENST00000567868	0.00671503	0
TCF12	ENSG00000140262	ENST00000267811	0.00671503	1
TCF12	ENSG00000140262	ENST00000558908	0.00671503	0.0176188
TCF12	ENSG00000140262	ENST00000557843	0.00671503	0.617454
TCF12	ENSG00000140262	ENST00000343827	0.00671503	1
RBFOX2	ENSG00000100320	ENST00000405409	0.00752992	1
RBFOX2	ENSG00000100320	ENST00000495377	0.00752992	0.000221916
RBFOX2	ENSG00000100320	ENST00000438146	0.00752992	1
FUT8	ENSG00000033170	ENST00000342677	0.00752992	1
FUT8	ENSG00000033170	ENST00000557164	0.00752992	1
FUT8	ENSG00000033170	ENST00000549235	0.00752992	0.0043073
FUT8	ENSG00000033170	ENST00000673929	0.00752992	1
FUT8	ENSG00000033170	ENST00000674118	0.00752992	1
FUT8	ENSG00000033170	ENST00000556292	0.00752992	0.0160376
NDUFC1	ENSG00000109390	ENST00000539002	0.00761685	0.597859
NDUFC1	ENSG00000109390	ENST00000394223	0.00761685	0.0165674
NDUFC1	ENSG00000109390	ENST00000505036	0.00761685	1
NDUFC1	ENSG00000109390	ENST00000394225	0.00761685	1
CRTAP	ENSG00000170275	ENST00000320954	0.00804069	0.629488
CRTAP	ENSG00000170275	ENST00000449224	0.00804069	1
CRTAP	ENSG00000170275	ENST00000485310	0.00804069	0.00132517
NPIPB2	ENSG00000234719	ENST00000540412	0.00804069	0.000219602
NPIPB2	ENSG00000234719	ENST00000356023	0.00804069	1
NPIPB2	ENSG00000234719	ENST00000538896	0.00804069	1
NPIPB2	ENSG00000234719	ENST00000620285	0.00804069	1
PRIMPOL	ENSG00000164306	ENST00000515774	0.00804069	1
PRIMPOL	ENSG00000164306	ENST00000512834	0.00804069	1
PRIMPOL	ENSG00000164306	ENST00000314970	0.00804069	0.407017
PRIMPOL	ENSG00000164306	ENST00000506278	0.00804069	0.482316
PRIMPOL	ENSG00000164306	ENST00000512658	0.00804069	1
PRIMPOL	ENSG00000164306	ENST00000510864	0.00804069	1
TNFRSF14	ENSG00000273936	ENST00000629542	0.00942257	1
TNFRSF14	ENSG00000273936	ENST00000621877	0.00942257	1
TNFRSF14	ENSG00000273936	ENST00000626042	0.00942257	1
TNFRSF14	ENSG00000273936	ENST00000626465	0.00942257	1
TNFRSF14	ENSG00000273936	ENST00000630160	0.00942257	1
TNFRSF14	ENSG00000273936	ENST00000625292	0.00942257	1
TNFRSF14	ENSG00000273936	ENST00000627817	0.00942257	2.42304e-05
TNFRSF14	ENSG00000273936	ENST00000629696	0.00942257	1
ARF5	ENSG00000004059	ENST00000000233	0.00942257	0
ARF5	ENSG00000004059	ENST00000489673	0.00942257	0
RPS27A	ENSG00000143947	ENST00000402285	0.00942257	0.000170849
RPS27A	ENSG00000143947	ENST00000449323	0.00942257	1
RPS27A	ENSG00000143947	ENST00000404735	0.00942257	1
RPS27A	ENSG00000143947	ENST00000272317	0.00942257	1
SLC3A2	ENSG00000168003	ENST00000539458	0.00976124	0.657371
SLC3A2	ENSG00000168003	ENST00000338663	0.00976124	0.0639347
SLC3A2	ENSG00000168003	ENST00000681657	0.00976124	0.019149
RPL26L1	ENSG00000037241	ENST00000521476	0.00983596	1
RPL26L1	ENSG00000037241	ENST00000265100	0.00983596	0.187059
RPL26L1	ENSG00000037241	ENST00000519239	0.00983596	0.00202056
PDPN	ENSG00000162493	ENST00000294489	0.00983596	1
PDPN	ENSG00000162493	ENST00000376057	0.00983596	1
PDPN	ENSG00000162493	ENST00000621990	0.00983596	0.635613
PDPN	ENSG00000162493	ENST00000510906	0.00983596	1
PDPN	ENSG00000162493	ENST00000376061	0.00983596	1
PDPN	ENSG00000162493	ENST00000475043	0.00983596	0.391673
FEZ2	ENSG00000171055	ENST00000413938	0.00994681	0.000619831
FEZ2	ENSG00000171055	ENST00000379245	0.00994681	1
FEZ2	ENSG00000171055	ENST00000405912	0.00994681	1
FEZ2	ENSG00000171055	ENST00000451623	0.00994681	1
FEZ2	ENSG00000171055	ENST00000464964	0.00994681	1
ARL1	ENSG00000120805	ENST00000261636	0.010661	1
ARL1	ENSG00000120805	ENST00000539055	0.010661	1
ARL1	ENSG00000120805	ENST00000536227	0.010661	1
ARL1	ENSG00000120805	ENST00000551828	0.010661	0.00223971
ARL1	ENSG00000120805	ENST00000549283	0.010661	1
EPM2A	ENSG00000112425	ENST00000367519	0.010661	0.647343
EPM2A	ENSG00000112425	ENST00000611340	0.010661	0.000620575
EPM2A	ENSG00000112425	ENST00000638262	0.010661	1
RASA4B	ENSG00000170667	ENST00000465829	0.010661	1
RASA4B	ENSG00000170667	ENST00000477184	0.010661	1
RASA4B	ENSG00000170667	ENST00000541662	0.010661	1
RASA4B	ENSG00000170667	ENST00000488284	0.010661	1
RASA4B	ENSG00000170667	ENST00000306682	0.010661	8.06158e-05
ANKRD49	ENSG00000168876	ENST00000544612	0.0116981	0.0417563
ANKRD49	ENSG00000168876	ENST00000534911	0.0116981	1
ANKRD49	ENSG00000168876	ENST00000544253	0.0116981	1
ANKRD49	ENSG00000168876	ENST00000302755	0.0116981	0.0197102
MBD1	ENSG00000141644	ENST00000585672	0.0145823	1
MBD1	ENSG00000141644	ENST00000591416	0.0145823	1
MBD1	ENSG00000141644	ENST00000589541	0.0145823	1
MBD1	ENSG00000141644	ENST00000398493	0.0145823	0.00225686
MBD1	ENSG00000141644	ENST00000586884	0.0145823	1
MBD1	ENSG00000141644	ENST00000269468	0.0145823	1
ZBTB46	ENSG00000130584	ENST00000245663	0.0151225	0.0145478
ZBTB46	ENSG00000130584	ENST00000650966	0.0151225	1
ZBTB46	ENSG00000130584	ENST00000395104	0.0151225	0.383446
ELN	ENSG00000049540	ENST00000380575	0.0153379	0.299075
ELN	ENSG00000049540	ENST00000462506	0.0153379	1
ELN	ENSG00000049540	ENST00000429192	0.0153379	0.0760842
ELN	ENSG00000049540	ENST00000252034	0.0153379	1
ELN	ENSG00000049540	ENST00000419398	0.0153379	1
ELN	ENSG00000049540	ENST00000477397	0.0153379	1
UBXN6	ENSG00000167671	ENST00000301281	0.0158089	0
UBXN6	ENSG00000167671	ENST00000394765	0.0158089	0
SCAP	ENSG00000114650	ENST00000265565	0.0158385	1
SCAP	ENSG00000114650	ENST00000441517	0.0158385	0.0207868
SCAP	ENSG00000114650	ENST00000468965	0.0158385	1
SCAP	ENSG00000114650	ENST00000494938	0.0158385	1
PITPNM1	ENSG00000110697	ENST00000356404	0.0164634	1
PITPNM1	ENSG00000110697	ENST00000436757	0.0164634	1
PITPNM1	ENSG00000110697	ENST00000527370	0.0164634	1
PITPNM1	ENSG00000110697	ENST00000524901	0.0164634	1
PITPNM1	ENSG00000110697	ENST00000527103	0.0164634	0.000953561
NMD3	ENSG00000169251	ENST00000473909	0.0174445	0
NMD3	ENSG00000169251	ENST00000351193	0.0174445	0
CHCHD10	ENSG00000273607	ENST00000631145	0.0178999	0.000709585
CHCHD10	ENSG00000273607	ENST00000620558	0.0178999	1
CHCHD10	ENSG00000273607	ENST00000626885	0.0178999	1
PFKL	ENSG00000141959	ENST00000349048	0.0178999	0
PFKL	ENSG00000141959	ENST00000467315	0.0178999	0
MT1M	ENSG00000205364	ENST00000379818	0.0178999	0
MT1M	ENSG00000205364	ENST00000570233	0.0178999	0
ENDOV	ENSG00000173818	ENST00000520537	0.0178999	1
ENDOV	ENSG00000173818	ENST00000520484	0.0178999	0.00256398
ENDOV	ENSG00000173818	ENST00000518137	0.0178999	1
ENDOV	ENSG00000173818	ENST00000520367	0.0178999	1
ENDOV	ENSG00000173818	ENST00000522751	0.0178999	1
ENDOV	ENSG00000173818	ENST00000521847	0.0178999	1
ENDOV	ENSG00000173818	ENST00000518901	0.0178999	1
ENDOV	ENSG00000173818	ENST00000523165	0.0178999	1
RAB23	ENSG00000112210	ENST00000317483	0.0178999	0
RAB23	ENSG00000112210	ENST00000468148	0.0178999	0
MECOM	ENSG00000085276	ENST00000651503	0.0178999	0.228209
MECOM	ENSG00000085276	ENST00000264674	0.0178999	1
MECOM	ENSG00000085276	ENST00000628990	0.0178999	0.00063244
SELENOF	ENSG00000183291	ENST00000331835	0.0178999	1
SELENOF	ENSG00000183291	ENST00000370554	0.0178999	1
SELENOF	ENSG00000183291	ENST00000469566	0.0178999	0.00162296
TUT1	ENSG00000149016	ENST00000308436	0.0178999	1
TUT1	ENSG00000149016	ENST00000476907	0.0178999	0.000315286
TUT1	ENSG00000149016	ENST00000469480	0.0178999	1
TUT1	ENSG00000149016	ENST00000463241	0.0178999	1
	ENSG00000234353	ENST00000430707	0.0178999	0
	ENSG00000234353	ENST00000425948	0.0178999	0
MEIS1	ENSG00000143995	ENST00000560281	0.0207093	1
MEIS1	ENSG00000143995	ENST00000272369	0.0207093	1
MEIS1	ENSG00000143995	ENST00000488550	0.0207093	1
MEIS1	ENSG00000143995	ENST00000495021	0.0207093	0.0217409
MEIS1	ENSG00000143995	ENST00000409517	0.0207093	0.087167
PALLD	ENSG00000129116	ENST00000505667	0.020973	1
PALLD	ENSG00000129116	ENST00000507735	0.020973	1
PALLD	ENSG00000129116	ENST00000507699	0.020973	0.00660631
COMMD2	ENSG00000114744	ENST00000473414	0.02106	1
COMMD2	ENSG00000114744	ENST00000491617	0.02106	1
COMMD2	ENSG00000114744	ENST00000463077	0.02106	1
COMMD2	ENSG00000114744	ENST00000483708	0.02106	1
COMMD2	ENSG00000114744	ENST00000469896	0.02106	0.00031305
COMMD2	ENSG00000114744	ENST00000490008	0.02106	1
GFUS	ENSG00000278243	ENST00000612580	0.0215617	0.00542619
GFUS	ENSG00000278243	ENST00000633809	0.0215617	1
GFUS	ENSG00000278243	ENST00000632368	0.0215617	0.630036
GHR	ENSG00000112964	ENST00000230882	0.0215617	1
GHR	ENSG00000112964	ENST00000357703	0.0215617	0.0323001
GHR	ENSG00000112964	ENST00000537449	0.0215617	0.257925
GHR	ENSG00000112964	ENST00000620156	0.0215617	1
MTHFSD	ENSG00000103248	ENST00000360900	0.021578	1
MTHFSD	ENSG00000103248	ENST00000543303	0.021578	0.082501
MTHFSD	ENSG00000103248	ENST00000381214	0.021578	0.224401
MTHFSD	ENSG00000103248	ENST00000562096	0.021578	1
CCDC88A	ENSG00000115355	ENST00000336838	0.0219229	1
CCDC88A	ENSG00000115355	ENST00000436346	0.0219229	1
CCDC88A	ENSG00000115355	ENST00000263630	0.0219229	1
CCDC88A	ENSG00000115355	ENST00000643413	0.0219229	0.156816
CCDC88A	ENSG00000115355	ENST00000444458	0.0219229	1
CCDC88A	ENSG00000115355	ENST00000645969	0.0219229	1
CCDC88A	ENSG00000115355	ENST00000468534	0.0219229	1
CCDC88A	ENSG00000115355	ENST00000645484	0.0219229	1
TOB1	ENSG00000141232	ENST00000499247	0.0220224	0
TOB1	ENSG00000141232	ENST00000509385	0.0220224	0
YES1	ENSG00000176105	ENST00000584307	0.0229939	0
YES1	ENSG00000176105	ENST00000314574	0.0229939	0
DUSP23	ENSG00000158716	ENST00000368108	0.0231401	0
DUSP23	ENSG00000158716	ENST00000368107	0.0231401	0
PAM16	ENSG00000282228	ENST00000616009	0.0237468	0.0110764
PAM16	ENSG00000282228	ENST00000631825	0.0237468	0.345044
PAM16	ENSG00000282228	ENST00000631739	0.0237468	1
PAM16	ENSG00000282228	ENST00000633053	0.0237468	1
PAM16	ENSG00000282228	ENST00000633650	0.0237468	1
PAM16	ENSG00000282228	ENST00000633800	0.0237468	1
VPS28	ENSG00000285339	ENST00000642867	0.0237468	1
VPS28	ENSG00000285339	ENST00000643186	0.0237468	0.129234
VPS28	ENSG00000285339	ENST00000646717	0.0237468	1
VPS28	ENSG00000285339	ENST00000642606	0.0237468	0.231833
VPS28	ENSG00000285339	ENST00000643640	0.0237468	1
SERGEF	ENSG00000129158	ENST00000531926	0.0237468	0.91408
SERGEF	ENSG00000129158	ENST00000265965	0.0237468	1
SERGEF	ENSG00000129158	ENST00000528200	0.0237468	1
SERGEF	ENSG00000129158	ENST00000529440	0.0237468	0.211533
SERGEF	ENSG00000129158	ENST00000529151	0.0237468	1
SERGEF	ENSG00000129158	ENST00000532265	0.0237468	1
SERGEF	ENSG00000129158	ENST00000533328	0.0237468	1
ENO1	ENSG00000074800	ENST00000234590	0.0237468	0
ENO1	ENSG00000074800	ENST00000647408	0.0237468	0
SNX3	ENSG00000112335	ENST00000230085	0.0237468	0
SNX3	ENSG00000112335	ENST00000426155	0.0237468	0
ZNF768	ENSG00000169957	ENST00000380412	0.0237468	0
ZNF768	ENSG00000169957	ENST00000562803	0.0237468	0
TCF3	ENSG00000071564	ENST00000262965	0.0237468	1
TCF3	ENSG00000071564	ENST00000587425	0.0237468	1
TCF3	ENSG00000071564	ENST00000585731	0.0237468	0.00941356
TCF3	ENSG00000071564	ENST00000590684	0.0237468	1
TCF3	ENSG00000071564	ENST00000651991	0.0237468	1
TCF3	ENSG00000071564	ENST00000610756	0.0237468	1
TCF3	ENSG00000071564	ENST00000590605	0.0237468	1
TCF3	ENSG00000071564	ENST00000611869	0.0237468	1
CLU	ENSG00000120885	ENST00000405140	0.0242428	1
CLU	ENSG00000120885	ENST00000521770	0.0242428	1
CLU	ENSG00000120885	ENST00000522098	0.0242428	0.126704
CLU	ENSG00000120885	ENST00000523589	0.0242428	0.326122
CLU	ENSG00000120885	ENST00000519472	0.0242428	1
CACNA2D3	ENSG00000157445	ENST00000474759	0.0242428	1
CACNA2D3	ENSG00000157445	ENST00000471363	0.0242428	0.282537
CACNA2D3	ENSG00000157445	ENST00000477024	0.0242428	1
CACNA2D3	ENSG00000157445	ENST00000620722	0.0242428	0.0908012
CACNA2D3	ENSG00000157445	ENST00000288197	0.0242428	1
TMBIM6	ENSG00000139644	ENST00000546796	0.0242428	0
TMBIM6	ENSG00000139644	ENST00000267115	0.0242428	0
SH3BGR	ENSG00000185437	ENST00000380634	0.0244998	0
SH3BGR	ENSG00000185437	ENST00000333634	0.0244998	0
RPS24	ENSG00000138326	ENST00000645440	0.0244998	0
RPS24	ENSG00000138326	ENST00000372360	0.0244998	0
HDAC2	ENSG00000196591	ENST00000368632	0.0244998	1
HDAC2	ENSG00000196591	ENST00000520746	0.0244998	0.00213667
HDAC2	ENSG00000196591	ENST00000521233	0.0244998	1
PRMT9	ENSG00000164169	ENST00000322396	0.0244998	0
PRMT9	ENSG00000164169	ENST00000514886	0.0244998	0
AUP1	ENSG00000115307	ENST00000463900	0.0244998	0
AUP1	ENSG00000115307	ENST00000377526	0.0244998	0
DDR1	ENSG00000204580	ENST00000412274	0.0244998	1
DDR1	ENSG00000204580	ENST00000506573	0.0244998	1
DDR1	ENSG00000204580	ENST00000428153	0.0244998	0.00857675
DDR1	ENSG00000204580	ENST00000508472	0.0244998	1
DDR1	ENSG00000204580	ENST00000507533	0.0244998	1
DDR1	ENSG00000204580	ENST00000514534	0.0244998	1
ITPRID2	ENSG00000138434	ENST00000480753	0.0264393	1
ITPRID2	ENSG00000138434	ENST00000431877	0.0264393	1
ITPRID2	ENSG00000138434	ENST00000409001	0.0264393	1
ITPRID2	ENSG00000138434	ENST00000440623	0.0264393	1
ITPRID2	ENSG00000138434	ENST00000409136	0.0264393	0.00127313
ITPRID2	ENSG00000138434	ENST00000467172	0.0264393	1
ITPRID2	ENSG00000138434	ENST00000451836	0.0264393	1
VAMP8	ENSG00000118640	ENST00000432071	0.0267644	0
VAMP8	ENSG00000118640	ENST00000263864	0.0267644	0
HLA-B	ENSG00000234745	ENST00000412585	0.0267644	0.0049064
HLA-B	ENSG00000234745	ENST00000498007	0.0267644	1
HLA-B	ENSG00000234745	ENST00000474381	0.0267644	0.0300739
CHRND	ENSG00000135902	ENST00000441621	0.0267644	1
CHRND	ENSG00000135902	ENST00000258385	0.0267644	1
CHRND	ENSG00000135902	ENST00000412233	0.0267644	0.00245656
PTPRS	ENSG00000105426	ENST00000587303	0.0299873	1
PTPRS	ENSG00000105426	ENST00000592099	0.0299873	0.0201148
PTPRS	ENSG00000105426	ENST00000588012	0.0299873	1
PTPRS	ENSG00000105426	ENST00000589851	0.0299873	1
PTPRS	ENSG00000105426	ENST00000591760	0.0299873	1
SNAP29	ENSG00000099940	ENST00000215730	0.0299873	0
SNAP29	ENSG00000099940	ENST00000439214	0.0299873	0
HNRNPUL1	ENSG00000105323	ENST00000352456	0.0299873	1
HNRNPUL1	ENSG00000105323	ENST00000595018	0.0299873	0.00235089
HNRNPUL1	ENSG00000105323	ENST00000392006	0.0299873	1
HNRNPUL1	ENSG00000105323	ENST00000595196	0.0299873	1
MMP14	ENSG00000157227	ENST00000547074	0.0301242	0
MMP14	ENSG00000157227	ENST00000311852	0.0301242	0
CBX5	ENSG00000094916	ENST00000209875	0.0305935	1
CBX5	ENSG00000094916	ENST00000439541	0.0305935	0.0712433
CBX5	ENSG00000094916	ENST00000550411	0.0305935	0.467839
SUPT5H	ENSG00000196235	ENST00000601515	0.0306895	0.544502
SUPT5H	ENSG00000196235	ENST00000595368	0.0306895	1
SUPT5H	ENSG00000196235	ENST00000432763	0.0306895	1
SUPT5H	ENSG00000196235	ENST00000598725	0.0306895	1
FUZ	ENSG00000010361	ENST00000313777	0.0311091	1
FUZ	ENSG00000010361	ENST00000533418	0.0311091	1
FUZ	ENSG00000010361	ENST00000527973	0.0311091	0.0264762
FUZ	ENSG00000010361	ENST00000527585	0.0311091	1
FUZ	ENSG00000010361	ENST00000527111	0.0311091	1
MCM7	ENSG00000166508	ENST00000303887	0.0312662	1
MCM7	ENSG00000166508	ENST00000485286	0.0312662	0.057022
MCM7	ENSG00000166508	ENST00000467516	0.0312662	1
MCM7	ENSG00000166508	ENST00000465738	0.0312662	1
MCPH1	ENSG00000285262	ENST00000643429	0.0315028	1
MCPH1	ENSG00000285262	ENST00000647051	0.0315028	1
MCPH1	ENSG00000285262	ENST00000646478	0.0315028	1
MCPH1	ENSG00000285262	ENST00000644366	0.0315028	1
MCPH1	ENSG00000285262	ENST00000645678	0.0315028	0.00216566
CCSER2	ENSG00000107771	ENST00000494586	0.0315028	0
CCSER2	ENSG00000107771	ENST00000543283	0.0315028	0
CAND1	ENSG00000111530	ENST00000545606	0.0315028	1
CAND1	ENSG00000111530	ENST00000541058	0.0315028	0.875546
CAND1	ENSG00000111530	ENST00000539109	0.0315028	0.0744902
CAND1	ENSG00000111530	ENST00000540319	0.0315028	1
CAND1	ENSG00000111530	ENST00000544619	0.0315028	1
ZNF880	ENSG00000221923	ENST00000424032	0.0315028	0.019634
ZNF880	ENSG00000221923	ENST00000600321	0.0315028	1
ZNF880	ENSG00000221923	ENST00000344085	0.0315028	1
ZNF880	ENSG00000221923	ENST00000597976	0.0315028	1
ZNF880	ENSG00000221923	ENST00000422689	0.0315028	1
NACA	ENSG00000196531	ENST00000454682	0.0315028	0.0474157
NACA	ENSG00000196531	ENST00000678376	0.0315028	1
NACA	ENSG00000196531	ENST00000549259	0.0315028	1
NACA	ENSG00000196531	ENST00000551775	0.0315028	1
FAM47E	ENSG00000189157	ENST00000510197	0.0315028	1
FAM47E	ENSG00000189157	ENST00000512895	0.0315028	0.017665
FAM47E	ENSG00000189157	ENST00000424749	0.0315028	1
FAM47E	ENSG00000189157	ENST00000502320	0.0315028	1
RO60	ENSG00000116747	ENST00000400968	0.0315028	1
RO60	ENSG00000116747	ENST00000432079	0.0315028	1
RO60	ENSG00000116747	ENST00000460715	0.0315028	1
RO60	ENSG00000116747	ENST00000367446	0.0315028	0.0185864
CEP85	ENSG00000130695	ENST00000640292	0.0315028	1
CEP85	ENSG00000130695	ENST00000451429	0.0315028	1
CEP85	ENSG00000130695	ENST00000252992	0.0315028	0.058327
CEP85	ENSG00000130695	ENST00000480446	0.0315028	1
CEP85	ENSG00000130695	ENST00000453146	0.0315028	1
AMDHD2	ENSG00000162066	ENST00000293971	0.0324042	1
AMDHD2	ENSG00000162066	ENST00000302956	0.0324042	0.0558095
AMDHD2	ENSG00000162066	ENST00000563633	0.0324042	1
AMDHD2	ENSG00000162066	ENST00000567475	0.0324042	1
AMDHD2	ENSG00000162066	ENST00000563145	0.0324042	1
AMDHD2	ENSG00000162066	ENST00000563453	0.0324042	1
TBCD	ENSG00000278759	ENST00000633032	0.0336721	1
TBCD	ENSG00000278759	ENST00000632984	0.0336721	1
TBCD	ENSG00000278759	ENST00000612762	0.0336721	1
TBCD	ENSG00000278759	ENST00000632595	0.0336721	0.0801166
TBCD	ENSG00000278759	ENST00000633381	0.0336721	0.324161
TBCD	ENSG00000141556	ENST00000683009	0.0336721	1
TBCD	ENSG00000141556	ENST00000539345	0.0336721	1
TBCD	ENSG00000141556	ENST00000576760	0.0336721	1
TBCD	ENSG00000141556	ENST00000571796	0.0336721	1
TBCD	ENSG00000141556	ENST00000574422	0.0336721	1
TBCD	ENSG00000141556	ENST00000574818	0.0336721	0.00155623
TBCD	ENSG00000141556	ENST00000576432	0.0336721	1
GLI4	ENSG00000250571	ENST00000519876	0.0360473	1
GLI4	ENSG00000250571	ENST00000522479	0.0360473	1
GLI4	ENSG00000250571	ENST00000523522	0.0360473	0.247699
GLI4	ENSG00000250571	ENST00000522033	0.0360473	1
GLI4	ENSG00000250571	ENST00000523812	0.0360473	1
GLI4	ENSG00000250571	ENST00000340042	0.0360473	0.293523
DTWD2	ENSG00000169570	ENST00000304058	0.0361733	1
DTWD2	ENSG00000169570	ENST00000510708	0.0361733	0.57721
DTWD2	ENSG00000169570	ENST00000506980	0.0361733	0.0175887
TSPAN3	ENSG00000140391	ENST00000346495	0.037059	1
TSPAN3	ENSG00000140391	ENST00000424443	0.037059	1
TSPAN3	ENSG00000140391	ENST00000561277	0.037059	1
TSPAN3	ENSG00000140391	ENST00000558394	0.037059	0.00336146
USP6	ENSG00000129204	ENST00000574788	0.037841	1
USP6	ENSG00000129204	ENST00000572949	0.037841	1
USP6	ENSG00000129204	ENST00000250066	0.037841	0.00726024
RPP38	ENSG00000152464	ENST00000378203	0.0391061	1
RPP38	ENSG00000152464	ENST00000378202	0.0391061	1
RPP38	ENSG00000152464	ENST00000378197	0.0391061	1
RPP38	ENSG00000152464	ENST00000616640	0.0391061	0.00985357
CAMKK1	ENSG00000004660	ENST00000381769	0.0391061	0
CAMKK1	ENSG00000004660	ENST00000348335	0.0391061	0
PSPH	ENSG00000146733	ENST00000437355	0.0403191	0.629755
PSPH	ENSG00000146733	ENST00000395471	0.0403191	1
PSPH	ENSG00000146733	ENST00000459834	0.0403191	0.367671
PSPH	ENSG00000146733	ENST00000419984	0.0403191	1
PSPH	ENSG00000146733	ENST00000416592	0.0403191	1
FAM156A	ENSG00000268350	ENST00000612846	0.0403191	0.0945455
FAM156A	ENSG00000268350	ENST00000622447	0.0403191	1
FAM156A	ENSG00000268350	ENST00000619518	0.0403191	1
TMEM59	ENSG00000116209	ENST00000371348	0.0403191	1
TMEM59	ENSG00000116209	ENST00000371341	0.0403191	1
TMEM59	ENSG00000116209	ENST00000470395	0.0403191	0.0165391
TMEM59	ENSG00000116209	ENST00000440019	0.0403191	1
TMEM59	ENSG00000116209	ENST00000452421	0.0403191	1
TMEM59	ENSG00000116209	ENST00000371337	0.0403191	1
IFI16	ENSG00000163565	ENST00000368131	0.0403191	0.689354
IFI16	ENSG00000163565	ENST00000368132	0.0403191	1
IFI16	ENSG00000163565	ENST00000295809	0.0403191	1
IFI16	ENSG00000163565	ENST00000448393	0.0403191	1
IFI16	ENSG00000163565	ENST00000562225	0.0403191	1
FAM238C	ENSG00000283709	ENST00000638416	0.0403191	0.00234449
FAM238C	ENSG00000283709	ENST00000639963	0.0403191	1
FAM238C	ENSG00000283709	ENST00000640121	0.0403191	1
FAM238C	ENSG00000283709	ENST00000640641	0.0403191	1
CUTA	ENSG00000226492	ENST00000487148	0.0410611	1
CUTA	ENSG00000226492	ENST00000440930	0.0410611	1
CUTA	ENSG00000226492	ENST00000435267	0.0410611	1
CUTA	ENSG00000226492	ENST00000468782	0.0410611	0.0163341
TBC1D4	ENSG00000136111	ENST00000377625	0.0410611	0
TBC1D4	ENSG00000136111	ENST00000431480	0.0410611	0
SETD4	ENSG00000185917	ENST00000399215	0.0410611	1
SETD4	ENSG00000185917	ENST00000399212	0.0410611	1
SETD4	ENSG00000185917	ENST00000332131	0.0410611	1
SETD4	ENSG00000185917	ENST00000469482	0.0410611	1
SETD4	ENSG00000185917	ENST00000399205	0.0410611	1
SETD4	ENSG00000185917	ENST00000399208	0.0410611	0.117856
SETD4	ENSG00000185917	ENST00000429161	0.0410611	1
SETD4	ENSG00000185917	ENST00000446166	0.0410611	1
TBC1D1	ENSG00000065882	ENST00000508802	0.0410611	1
TBC1D1	ENSG00000065882	ENST00000261439	0.0410611	1
TBC1D1	ENSG00000065882	ENST00000402522	0.0410611	1
TBC1D1	ENSG00000065882	ENST00000446803	0.0410611	1
TBC1D1	ENSG00000065882	ENST00000510573	0.0410611	1
TBC1D1	ENSG00000065882	ENST00000406664	0.0410611	0.0523329
DIS3L	ENSG00000166938	ENST00000319212	0.0410611	1
DIS3L	ENSG00000166938	ENST00000532293	0.0410611	1
DIS3L	ENSG00000166938	ENST00000530537	0.0410611	0.0127913
TKT	ENSG00000163931	ENST00000423516	0.0410611	1
TKT	ENSG00000163931	ENST00000450814	0.0410611	0.525355
TKT	ENSG00000163931	ENST00000469678	0.0410611	1
TKT	ENSG00000163931	ENST00000472528	0.0410611	1
TKT	ENSG00000163931	ENST00000487660	0.0410611	1
CIAPIN1	ENSG00000005194	ENST00000394391	0.0419028	1
CIAPIN1	ENSG00000005194	ENST00000567518	0.0419028	1
CIAPIN1	ENSG00000005194	ENST00000569370	0.0419028	0.0135962
CIAPIN1	ENSG00000005194	ENST00000564885	0.0419028	1
PWWP2A	ENSG00000170234	ENST00000456329	0.0419028	1
PWWP2A	ENSG00000170234	ENST00000307063	0.0419028	1
PWWP2A	ENSG00000170234	ENST00000520662	0.0419028	0.0061236
BCL2L13	ENSG00000099968	ENST00000498133	0.0424962	1
BCL2L13	ENSG00000099968	ENST00000464649	0.0424962	1
BCL2L13	ENSG00000099968	ENST00000317582	0.0424962	1
BCL2L13	ENSG00000099968	ENST00000399777	0.0424962	1
BCL2L13	ENSG00000099968	ENST00000485631	0.0424962	0.00790219
LSM6	ENSG00000164167	ENST00000515311	0.0424962	0.00581814
LSM6	ENSG00000164167	ENST00000649747	0.0424962	1
LSM6	ENSG00000164167	ENST00000504181	0.0424962	0.0764677
GGA2	ENSG00000103365	ENST00000309859	0.0424962	1
GGA2	ENSG00000103365	ENST00000566685	0.0424962	1
GGA2	ENSG00000103365	ENST00000567201	0.0424962	0.0155417
GGA2	ENSG00000103365	ENST00000568799	0.0424962	1
EIF3E	ENSG00000104408	ENST00000676706	0.0428462	1
EIF3E	ENSG00000104408	ENST00000521297	0.0428462	1
EIF3E	ENSG00000104408	ENST00000676698	0.0428462	1
EIF3E	ENSG00000104408	ENST00000519030	0.0428462	0.0794794
LTC4S	ENSG00000283887	ENST00000639749	0.0430184	1
LTC4S	ENSG00000283887	ENST00000639087	0.0430184	0.401803
LTC4S	ENSG00000283887	ENST00000638847	0.0430184	1
LTC4S	ENSG00000283887	ENST00000640526	0.0430184	0.106898
LTC4S	ENSG00000283887	ENST00000639634	0.0430184	1
P3H1	ENSG00000117385	ENST00000460031	0.0432143	1
P3H1	ENSG00000117385	ENST00000296388	0.0432143	1
P3H1	ENSG00000117385	ENST00000236040	0.0432143	1
P3H1	ENSG00000117385	ENST00000495874	0.0432143	0.134308
P3H1	ENSG00000117385	ENST00000472802	0.0432143	1
P3H1	ENSG00000117385	ENST00000460831	0.0432143	1
P3H1	ENSG00000117385	ENST00000481465	0.0432143	1
TNNT1	ENSG00000105048	ENST00000356783	0.045236	0.0755349
TNNT1	ENSG00000105048	ENST00000291901	0.045236	0.0185998
TNNT1	ENSG00000105048	ENST00000589745	0.045236	1
DMRT2	ENSG00000173253	ENST00000635183	0.0455155	1
DMRT2	ENSG00000173253	ENST00000412350	0.0455155	1
DMRT2	ENSG00000173253	ENST00000358146	0.0455155	0.00900173
DMRT2	ENSG00000173253	ENST00000259622	0.0455155	1
RBFOX2	ENSG00000277564	ENST00000618140	0.0455537	0.00747453
RBFOX2	ENSG00000277564	ENST00000627872	0.0455537	1
RBFOX2	ENSG00000277564	ENST00000630250	0.0455537	1
RBFOX2	ENSG00000277564	ENST00000627612	0.0455537	1
HDDC2	ENSG00000111906	ENST00000609477	0.0455599	1
HDDC2	ENSG00000111906	ENST00000318787	0.0455599	1
HDDC2	ENSG00000111906	ENST00000398153	0.0455599	1
HDDC2	ENSG00000111906	ENST00000608461	0.0455599	0.0119239
HDDC2	ENSG00000111906	ENST00000608284	0.0455599	1
RAP1B	ENSG00000127314	ENST00000393436	0.0461655	1
RAP1B	ENSG00000127314	ENST00000540209	0.0461655	1
RAP1B	ENSG00000127314	ENST00000542145	0.0461655	0.012195
RAP1B	ENSG00000127314	ENST00000543697	0.0461655	1
TCEAL8	ENSG00000180964	ENST00000360000	0.0464482	0.452017
TCEAL8	ENSG00000180964	ENST00000372685	0.0464482	1
TCEAL8	ENSG00000180964	ENST00000451678	0.0464482	0.256114
ZFYVE1	ENSG00000165861	ENST00000556143	0.0486002	0
ZFYVE1	ENSG00000165861	ENST00000394207	0.0486002	0
TRIP6	ENSG00000087077	ENST00000496260	0.0486002	0.0125915
TRIP6	ENSG00000087077	ENST00000200457	0.0486002	1
TRIP6	ENSG00000087077	ENST00000488670	0.0486002	1
C2CD2L	ENSG00000172375	ENST00000527854	0.0486002	1
C2CD2L	ENSG00000172375	ENST00000648610	0.0486002	0.084403
C2CD2L	ENSG00000172375	ENST00000336702	0.0486002	0.8546
C2CD2L	ENSG00000172375	ENST00000528586	0.0486002	1
MLF1	ENSG00000178053	ENST00000471745	0.0492734	0.009471
MLF1	ENSG00000178053	ENST00000477042	0.0492734	1
MLF1	ENSG00000178053	ENST00000466246	0.0492734	1
MLF1	ENSG00000178053	ENST00000487838	0.0492734	1
ELP1	ENSG00000070061	ENST00000676162	0.049588	1
ELP1	ENSG00000070061	ENST00000674535	0.049588	1
ELP1	ENSG00000070061	ENST00000537196	0.049588	1
ELP1	ENSG00000070061	ENST00000467959	0.049588	0.0116438
MAGED2	ENSG00000102316	ENST00000375068	0.0497154	0.00279116
MAGED2	ENSG00000102316	ENST00000347546	0.0497154	1
MAGED2	ENSG00000102316	ENST00000375058	0.0497154	1
MAGED2	ENSG00000102316	ENST00000487463	0.0497154	1
MAGED2	ENSG00000102316	ENST00000218439	0.0497154	1
AKT2	ENSG00000105221	ENST00000476266	0.0497154	1
AKT2	ENSG00000105221	ENST00000391844	0.0497154	1
AKT2	ENSG00000105221	ENST00000584288	0.0497154	1
AKT2	ENSG00000105221	ENST00000441941	0.0497154	1
AKT2	ENSG00000105221	ENST00000596634	0.0497154	0.00708731
TPM4	ENSG00000167460	ENST00000646974	0.0498238	0
TPM4	ENSG00000167460	ENST00000643579	0.0498238	0
SNX5	ENSG00000089006	ENST00000377759	0.0498238	1
SNX5	ENSG00000089006	ENST00000490175	0.0498238	0.00191805
SNX5	ENSG00000089006	ENST00000377768	0.0498238	1
SNX5	ENSG00000089006	ENST00000476648	0.0498238	1
SNX5	ENSG00000089006	ENST00000463050	0.0498238	1
