# Supplementary material for: FSHD muscle shows perturbation in fibroadipogenic progenitor cells, mitochondrial function and alternative splicing independently of inflammation
Source: Hum Mol Genet. 2023 Oct 19;33(2):182–97. doi: 10.1093/hmg/ddad175 (PMC10772042; doi:10.1093/hmg/ddad175)
Supplement: DTE_DTU_shiny_files_ddad175 [file dte_dtu_shiny_files_ddad175.zip]

Archive with 1 entries (1 files):
- DTE_DTU_shiny_files_ddad175.rd
