# Supplementary material for: FSHD muscle shows perturbation in fibroadipogenic progenitor cells, mitochondrial function and alternative splicing independently of inflammation
Source: Hum Mol Genet. 2023 Oct 19;33(2):182–97. doi: 10.1093/hmg/ddad175 (PMC10772042; doi:10.1093/hmg/ddad175)
Supplement: DTE_DTU_shiny_files_PBMCs_ddad175 [file dte_dtu_shiny_files_pbmcs_ddad175.zip › DTE_DTU_shiny_files_PBMCs_ddad175.Rd]

setwd("~/Biopsy_FSHD_data_2_3_21/DGE_DTE_DTU_paper/")
load("DTE_DTU_shiny_files.rd")
library('shiny')
library(magrittr)
library(dplyr)
library(ggtranscript)
library(ggplot2)
library(rtracklayer)
library('DRIMSeq')
unique(c(r_gn_sn_sig$gene_name,r_gn_sp_sig$gene_name))->sig_genes
rbind(r_gn_sn_sig,r_gn_sp_sig)->all_sig
all_sig[match(sig_genes,all_sig$gene_name),]->all_sig_red
ui<-fluidPage(
  titlePanel("Differential Transcripts Biopsy Data"),
  sidebarLayout(
    sidebarPanel(
      selectInput("gene_name","Gene Name",sig_genes
      )
    ),
  mainPanel(
    plotOutput("plot1"),plotOutput("plot2"),"TIRM+",dataTableOutput('table'),"TIRM-",dataTableOutput('table2')
  )
)
)
###
server<-function(input,output){
  output$plot1<-renderPlot({
    ############
    g<-input$gene_name
    ############
    ###
    which(all_sig_red$gene_name==g)->i
    gene_of_interest <- all_sig_red[i,1]
    sod1_annotation_from_gtf <- gtf %>% 
      dplyr::filter(
        !is.na(gene_name), 
        gene_name == gene_of_interest
      ) 
    
    # extract the required annotation columns
    sod1_annotation_from_gtf <- sod1_annotation_from_gtf %>% 
      dplyr::select(
        seqnames,
        start,
        end,
        strand,
        type,
        gene_name,
        transcript_id,
        transcript_name,
        transcript_biotype
      )
    sod1_annotation_from_gtf->pknox1_annotation
    which(r_gn_sp_sig$gene_name==g)->j
    if(length(j)!=0){match(pknox1_annotation$transcript_id,drim.padj2[which(drim.padj2$geneID==r_gn_sp_sig[j,]$gene_id),2])->k}else{
      which(r_gn_sn_sig$gene_name==g)->j;
      match(pknox1_annotation$transcript_id,drim.padj[which(drim.padj$geneID==r_gn_sn_sig[j,]$gene_id),2])->k}
    pknox1_annotation[-which(is.na(k)),]->pknox1_annotation
    ####################
    ####################
    # extract exons
    pknox1_exons <- pknox1_annotation %>% dplyr::filter(type == "exon")
    
    pknox1_rescaled <- shorten_gaps(
      exons = pknox1_exons, 
      introns = to_intron(pknox1_exons, "transcript_id"), 
      group_var = "transcript_id"
    )
    
    # shorten_gaps() returns exons and introns all in one data.frame()
    # let's split these for plotting 
    pknox1_rescaled_exons <- pknox1_rescaled %>% dplyr::filter(type == "exon") 
    pknox1_rescaled_introns <- pknox1_rescaled %>% dplyr::filter(type == "intron") 
    par(mfrow=c(1,2))
    pknox1_rescaled_exons %>% 
      ggplot(aes(
        xstart = start,
        xend = end,
        y = transcript_id
      )) +
      geom_range(
        aes(fill = transcript_biotype)
      ) +
      geom_intron(
        data = pknox1_rescaled_introns,
        aes(strand = strand), 
        arrow.min.intron.length = 300
      )
    ####
    
    
  })
  output$plot2<-renderPlot({
    ############
    g<-input$gene_name
    ##
    which(all_sig_red$gene_name==g)->i
    all_sig_red[i,]$gene_id->g2
    plotProportions(d_sp,res2$gene_id[which(res2$gene_id==g2)],"STIR")
  })
  output$table<-renderDataTable({
    g<-input$gene_name
    ##
    which(all_sig_red$gene_name==g)->i
    all_sig_red[i,]$gene_id->g2
    drim.padj2[which(drim.padj2$geneID==g2),]
  })
  output$table2<-renderDataTable({
    g<-input$gene_name
    ##
    which(all_sig_red$gene_name==g)->i
    all_sig_red[i,]$gene_id->g2
    drim.padj[which(drim.padj$geneID==g2),]
  })
    
}
shinyApp(ui=ui,server = server)
